# Supplementary material for: Biochemical Barriers on the Path to Ocean Anoxia?
Source: mBio. 2021 Jul 13;12(4):e01332-21. doi: 10.1128/mBio.01332-21 (PMC8406191; doi:10.1128/mBio.01332-21)
Supplement: TABLE S1 [file mbio.01332-21-st001.xlsx]

## Sheet: HBH Supplemental Material_ Tabl
entry	enzyme/substrate	Km	binomial	type	assay	reference
1003	succinate	3	NA	easy	whole cells	Devol, A.H., 1978. Bacterial oxygen uptake kinetics as related to biological processes in oxygen deficient zones of the oceans. Deep Sea Research, 25(2), pp.137-146.
1005	succinate	2.6	NA	easy	whole cells	Devol, A.H., 1978. Bacterial oxygen uptake kinetics as related to biological processes in oxygen deficient zones of the oceans. Deep Sea Research, 25(2), pp.137-146.
1006	succinate	2.4	NA	easy	whole cells	Devol, A.H., 1978. Bacterial oxygen uptake kinetics as related to biological processes in oxygen deficient zones of the oceans. Deep Sea Research, 25(2), pp.137-146.
1007	succinate	1	NA	easy	whole cells	Devol, A.H., 1978. Bacterial oxygen uptake kinetics as related to biological processes in oxygen deficient zones of the oceans. Deep Sea Research, 25(2), pp.137-146.
1005	cyanide resistent terminal oxidase	0.92	Acanthamoeba castellanii	terminal	enzyme	Lloyd, D., Edwards, S., Kristensen, B. and Degn, H., 1979. The effect of inhibitors on the oxygen kinetics of terminal oxidases of Acanthamoeba castellanii. Biochemical Journal, 182(1), pp.11-15.
1006	salicylhydroxamic acid resistent terminal oxidase	0.88	Acanthamoeba castellanii	terminal	enzyme	Lloyd, D., Edwards, S., Kristensen, B. and Degn, H., 1979. The effect of inhibitors on the oxygen kinetics of terminal oxidases of Acanthamoeba castellanii. Biochemical Journal, 182(1), pp.11-15.
1007	azide-resistent terminal oxidase	7	Acanthamoeba castellanii	terminal	enzyme	Lloyd, D., Edwards, S., Kristensen, B. and Degn, H., 1979. The effect of inhibitors on the oxygen kinetics of terminal oxidases of Acanthamoeba castellanii. Biochemical Journal, 182(1), pp.11-15.
1029	NA	0.92	Acanthamoeba castellanii	easy	whole cells	Lloyd, D., Edwards, S., Kristensen, B. and Degn, H., 1979. The effect of inhibitors on the oxygen kinetics of terminal oxidases of Acanthamoeba castellanii. Biochemical Journal, 182(1), pp.11-15.
1030	NA	0.88	Acanthamoeba castellanii	easy	whole cells	Lloyd, D., Edwards, S., Kristensen, B. and Degn, H., 1979. The effect of inhibitors on the oxygen kinetics of terminal oxidases of Acanthamoeba castellanii. Biochemical Journal, 182(1), pp.11-15.
1031	NA	7	Acanthamoeba castellanii	easy	whole cells	Lloyd, D., Edwards, S., Kristensen, B. and Degn, H., 1979. The effect of inhibitors on the oxygen kinetics of terminal oxidases of Acanthamoeba castellanii. Biochemical Journal, 182(1), pp.11-15.
1032	NA	0.81	Acanthamoeba castellanii	easy	whole cells	Lloyd, D., Edwards, S., Kristensen, B. and Degn, H., 1979. The effect of inhibitors on the oxygen kinetics of terminal oxidases of Acanthamoeba castellanii. Biochemical Journal, 182(1), pp.11-15.
1033	NA	1.14	Acanthamoeba castellanii	easy	whole cells	Lloyd, D., Edwards, S., Kristensen, B. and Degn, H., 1979. The effect of inhibitors on the oxygen kinetics of terminal oxidases of Acanthamoeba castellanii. Biochemical Journal, 182(1), pp.11-15.
1034	NA	0.69	Acanthamoeba castellanii	easy	whole cells	Lloyd, D., Edwards, S., Kristensen, B. and Degn, H., 1979. The effect of inhibitors on the oxygen kinetics of terminal oxidases of Acanthamoeba castellanii. Biochemical Journal, 182(1), pp.11-15.
1035	NA	0.4	Acanthamoeba castellanii	easy	whole cells	Lloyd, D., Edwards, S., Kristensen, B. and Degn, H., 1979. The effect of inhibitors on the oxygen kinetics of terminal oxidases of Acanthamoeba castellanii. Biochemical Journal, 182(1), pp.11-15.
1036	NA	0.6	Acanthamoeba castellanii	easy	whole cells	Lloyd, D., Edwards, S., Kristensen, B. and Degn, H., 1979. The effect of inhibitors on the oxygen kinetics of terminal oxidases of Acanthamoeba castellanii. Biochemical Journal, 182(1), pp.11-15.
260	cytochrome oxidase a1 (427,441)	0.33	Acetobacter	terminal	enzyme	Meyer, D.J. and Jones, C.W., 1973. Reactivity with oxygen of bacterial cytochrome oxidases a1, aa3 and o. FEBS letters, 33(1), pp.101-105.
1043	glucose	1.57	Acetobacter suboxydans	easy	whole cells	Longmuir, I.S., 1954. Respiration rate of bacteria as a function of oxygen concentration. Biochemical Journal, 57(1), pp.81-87.
23	BphC (2,3-dihydroxybiphenyl 1,2 dioxygenase)	39.6	Acidovorax	other	enzyme	Ishida, T., Senda, T., Tanaka, H., Yamamoto, A., & Horiike, K. (2005). Single-turnover kinetics of 2,3-dihydroxybiphenyl 1,2-dioxygenase reacting with 3-formylcatechol. Biochemical and biophysical research communications, 338(1), 223‚Äì229. https://doi.org/10.1016/j.bbrc.2005.08.218
125	2,3-Dihydroxybiphenyl 1,2-dioxygenase	830	Acidovorax	other	enzyme	Ishida, T., Senda, T., Tanaka, H., Yamamoto, A. and Horiike, K., 2005. Single-turnover kinetics of 2, 3-dihydroxybiphenyl 1, 2-dioxygenase reacting with 3-formylcatechol. Biochemical and biophysical research communications, 338(1), pp.223-229.
126	2,3-Dihydroxybiphenyl 1,2-dioxygenase	39.6	Acidovorax	other	enzyme	Ishida, T., Senda, T., Tanaka, H., Yamamoto, A. and Horiike, K., 2005. Single-turnover kinetics of 2, 3-dihydroxybiphenyl 1, 2-dioxygenase reacting with 3-formylcatechol. Biochemical and biophysical research communications, 338(1), pp.223-229.
127	2,3-Dihydroxybiphenyl 1,2-dioxygenase	34.7	Acidovorax	other	enzyme	Ishida, T., Senda, T., Tanaka, H., Yamamoto, A. and Horiike, K., 2005. Single-turnover kinetics of 2, 3-dihydroxybiphenyl 1, 2-dioxygenase reacting with 3-formylcatechol. Biochemical and biophysical research communications, 338(1), pp.223-229.
99	catechol 1,2-dioxygenase	2.8	Acidovorax facilis	other	enzyme	Balcke, G.U., Wegener, S., Kiesel, B., Benndorf, D., Schl√∂mann, M. and Vogt, C., 2008. Kinetics of chlorobenzene biodegradation under reduced oxygen levels. Biodegradation, 19(4), pp.507-518.
100	catechol 1,2-dioxygenase	2.5	Acidovorax facilis	other	enzyme	Balcke, G.U., Wegener, S., Kiesel, B., Benndorf, D., Schl√∂mann, M. and Vogt, C., 2008. Kinetics of chlorobenzene biodegradation under reduced oxygen levels. Biodegradation, 19(4), pp.507-518.
101	catechol 1,2-dioxygenase	2.6	Acidovorax facilis	other	enzyme	Balcke, G.U., Wegener, S., Kiesel, B., Benndorf, D., Schl√∂mann, M. and Vogt, C., 2008. Kinetics of chlorobenzene biodegradation under reduced oxygen levels. Biodegradation, 19(4), pp.507-518.
31	catechol 1,2-dioxygenase	2.6	Acidovorax facilis	other	enzyme	Balcke, G.U., Wegener, S., Kiesel, B., Benndorf, D., Schl√∂mann, M. and Vogt, C., 2008. Kinetics of chlorobenzene biodegradation under reduced oxygen levels. Biodegradation, 19(4), pp.507-518.
523	benzoate dioxygenase (BADOADP1) (EC 1.14.12.10)	53	Acinetobacter calcoaceticus	other	enzyme	Ge, Y. and Eltis, L.D., 2003. Characterization of hybrid toluate and benzoate dioxygenases. Journal of bacteriology, 185(18), pp.5333-5341.
524	benzoate dioxygenase (BADOADP1) (EC 1.14.12.10)	247	Acinetobacter calcoaceticus	other	enzyme	Ge, Y. and Eltis, L.D., 2003. Characterization of hybrid toluate and benzoate dioxygenases. Journal of bacteriology, 185(18), pp.5333-5341.
525	benzoate dioxygenase (BADOADP1) (EC 1.14.12.10)	129	Acinetobacter calcoaceticus	other	enzyme	Ge, Y. and Eltis, L.D., 2003. Characterization of hybrid toluate and benzoate dioxygenases. Journal of bacteriology, 185(18), pp.5333-5341.
526	benzoate dioxygenase (BADOADP1) (EC 1.14.12.10)	128	Acinetobacter calcoaceticus	other	enzyme	Ge, Y. and Eltis, L.D., 2003. Characterization of hybrid toluate and benzoate dioxygenases. Journal of bacteriology, 185(18), pp.5333-5341.
259	cytochrome oxidase 0 (417,433)	6.5	Acinetobacter lwoffi	terminal	enzyme	Meyer, D.J. and Jones, C.W., 1973. Reactivity with oxygen of bacterial cytochrome oxidases a1, aa3 and o. FEBS letters, 33(1), pp.101-105.
926	Ascorbate oxidase [EC 1.10.3.3]	470	Acremonium	other	enzyme	Hirose, J., Sakurai, T., Imamura, K., Watanabe, H., Iwamoto, H., Hiromi, K., Itoh, H., Shin, T. and Murao, S., 1994. Characterization of ascorbate oxidase from Acremonium sp. HI-25. The Journal of Biochemistry, 115(5), pp.811-813.
1037	glucose	0.031	Aerobacter aerogenes	easy	whole cells	Longmuir, I.S., 1954. Respiration rate of bacteria as a function of oxygen concentration. Biochemical Journal, 57(1), pp.81-87.
848	lactate oxidase	22	Aerococcus viridans	other	enzyme	Maeda-Yorita, K., Aki, K., Sagai, H., Misaki, H. and Massey, V., 1995. L-Lactate oxidase and L-lactate monooxygenase: mechanistic variations on a common structural theme. Biochimie, 77(7-8), pp.631-642.
849	lactate oxidase	160	Aerococcus viridans	other	enzyme	Maeda-Yorita, K., Aki, K., Sagai, H., Misaki, H. and Massey, V., 1995. L-Lactate oxidase and L-lactate monooxygenase: mechanistic variations on a common structural theme. Biochimie, 77(7-8), pp.631-642.
884	L-lactate oxidase (LOX)	230	Aerococcus viridans	other	enzyme	Yorita, K., Aki, K., Ohkuma-Soyejima, T., Kokubo, T., Misaki, H. and Massey, V., 1996. Conversion of l-lactate oxidase to a long chain Œ±-hydroxyacid oxidase by site-directed mutagenesis of alanine 95 to glycine. Journal of Biological Chemistry, 271(45), pp.28300-28305.
885	L-lactate oxidase (LOX)	1700	Aerococcus viridans	other	enzyme	Yorita, K., Aki, K., Ohkuma-Soyejima, T., Kokubo, T., Misaki, H. and Massey, V., 1996. Conversion of l-lactate oxidase to a long chain Œ±-hydroxyacid oxidase by site-directed mutagenesis of alanine 95 to glycine. Journal of Biological Chemistry, 271(45), pp.28300-28305.
886	L-lactate oxidase (LOX)	1100	Aerococcus viridans	other	enzyme	Yorita, K., Aki, K., Ohkuma-Soyejima, T., Kokubo, T., Misaki, H. and Massey, V., 1996. Conversion of l-lactate oxidase to a long chain Œ±-hydroxyacid oxidase by site-directed mutagenesis of alanine 95 to glycine. Journal of Biological Chemistry, 271(45), pp.28300-28305.
887	L-lactate oxidase (LOX)	2140	Aerococcus viridans	other	enzyme	Yorita, K., Aki, K., Ohkuma-Soyejima, T., Kokubo, T., Misaki, H. and Massey, V., 1996. Conversion of l-lactate oxidase to a long chain Œ±-hydroxyacid oxidase by site-directed mutagenesis of alanine 95 to glycine. Journal of Biological Chemistry, 271(45), pp.28300-28305.
850	lactate monoxygenase	71	Aerococcus viridans	other	enzyme	Maeda-Yorita, K., Aki, K., Sagai, H., Misaki, H. and Massey, V., 1995. L-Lactate oxidase and L-lactate monooxygenase: mechanistic variations on a common structural theme. Biochimie, 77(7-8), pp.631-642.
801	4-Aminobenzoate Hydroxylase	200	Agaricus bisporus	other	enzyme	Tsuji, H., Ogawa, T., Bando, N. and Sasaoka, K., 1986. Purification and properties of 4-aminobenzoate hydroxylase, a new monooxygenase from Agaricus bisporus. Journal of Biological Chemistry, 261(28), pp.13203-13209.
180	Polyphenol Oxidase	5.8	Agaricus bisporus	other	enzyme	Munoz, J., Garcia-Molina, F., Varon, R., Rodriguez-Lopez, J.N., Garcia-Ruiz, P.A., Garcia-Canovas, F. and Tudela, J., 2007. Kinetic characterization of the oxidation of chlorogenic acid by polyphenol oxidase and peroxidase. Characteristics of the o-quinone. Journal of agricultural and food chemistry, 55(3), pp.920-928.
181	Polyphenol Oxidase	5.3	Agaricus bisporus	other	enzyme	Munoz, J., Garcia-Molina, F., Varon, R., Rodriguez-Lopez, J.N., Garcia-Ruiz, P.A., Garcia-Canovas, F. and Tudela, J., 2007. Kinetic characterization of the oxidation of chlorogenic acid by polyphenol oxidase and peroxidase. Characteristics of the o-quinone. Journal of agricultural and food chemistry, 55(3), pp.920-928.
182	Polyphenol Oxidase	7.6	Agaricus bisporus	other	enzyme	Munoz, J., Garcia-Molina, F., Varon, R., Rodriguez-Lopez, J.N., Garcia-Ruiz, P.A., Garcia-Canovas, F. and Tudela, J., 2007. Kinetic characterization of the oxidation of chlorogenic acid by polyphenol oxidase and peroxidase. Characteristics of the o-quinone. Journal of agricultural and food chemistry, 55(3), pp.920-928.
183	Polyphenol Oxidase	35.8	Agaricus bisporus	other	enzyme	Munoz, J., Garcia-Molina, F., Varon, R., Rodriguez-Lopez, J.N., Garcia-Ruiz, P.A., Garcia-Canovas, F. and Tudela, J., 2007. Kinetic characterization of the oxidation of chlorogenic acid by polyphenol oxidase and peroxidase. Characteristics of the o-quinone. Journal of agricultural and food chemistry, 55(3), pp.920-928.
184	Polyphenol Oxidase	28	Agaricus bisporus	other	enzyme	Munoz, J., Garcia-Molina, F., Varon, R., Rodriguez-Lopez, J.N., Garcia-Ruiz, P.A., Garcia-Canovas, F. and Tudela, J., 2007. Kinetic characterization of the oxidation of chlorogenic acid by polyphenol oxidase and peroxidase. Characteristics of the o-quinone. Journal of agricultural and food chemistry, 55(3), pp.920-928.
185	Polyphenol Oxidase	40.5	Agaricus bisporus	other	enzyme	Munoz, J., Garcia-Molina, F., Varon, R., Rodriguez-Lopez, J.N., Garcia-Ruiz, P.A., Garcia-Canovas, F. and Tudela, J., 2007. Kinetic characterization of the oxidation of chlorogenic acid by polyphenol oxidase and peroxidase. Characteristics of the o-quinone. Journal of agricultural and food chemistry, 55(3), pp.920-928.
186	Polyphenol Oxidase	2.15	Agaricus bisporus	other	enzyme	Munoz, J., Garcia-Molina, F., Varon, R., Rodriguez-Lopez, J.N., Garcia-Ruiz, P.A., Garcia-Canovas, F. and Tudela, J., 2007. Kinetic characterization of the oxidation of chlorogenic acid by polyphenol oxidase and peroxidase. Characteristics of the o-quinone. Journal of agricultural and food chemistry, 55(3), pp.920-928.
1072	3-chlorobenzoate(3CBA)	17	Alcaligenes	hard	whole cells	Krooneman, J., Wieringa, E.B., Moore, E.R., Gerritse, J., Prins, R.A. and Gottschal, J.C., 1996. Isolation of Alcaligenes sp. strain L6 at low oxygen concentrations and degradation of 3-chlorobenzoate via a pathway not involving (chloro) catechols. Applied and environmental microbiology, 62(7), pp.2427-2434.
1073	3-chlorobenzoate(3CBA)	7	Alcaligenes	hard	whole cells	Krooneman, J., Wieringa, E.B., Moore, E.R., Gerritse, J., Prins, R.A. and Gottschal, J.C., 1996. Isolation of Alcaligenes sp. strain L6 at low oxygen concentrations and degradation of 3-chlorobenzoate via a pathway not involving (chloro) catechols. Applied and environmental microbiology, 62(7), pp.2427-2434.
1074	3-chlorobenzoate(3CBA)	8	Alcaligenes	hard	whole cells	Krooneman, J., Wieringa, E.B., Moore, E.R., Gerritse, J., Prins, R.A. and Gottschal, J.C., 1996. Isolation of Alcaligenes sp. strain L6 at low oxygen concentrations and degradation of 3-chlorobenzoate via a pathway not involving (chloro) catechols. Applied and environmental microbiology, 62(7), pp.2427-2434.
1116	3-chlorobenzoate	16	Alcaligenes	hard	whole cells	Krooneman, J., Sliekers, A.O., Pedro Gomes, T.M., Forney, L.J. and Gottschal, J.C., 2000. Characterization of 3-chlorobenzoate degrading aerobic bacteria isolated under various environmental conditions. FEMS microbiology ecology, 32(1), pp.53-59.
704	flavohemoglobin (flavoHb) NO dioxygenases	80	Alcaligenes eutrophus	other	enzyme	Martin, L.A., Olson, J.S., Riggs, A.F., Zhu, H., Gardner, A.M., Dou, Y., Li, T. and Gardner, P.R., 2000. Nitric-oxide dioxygenase activity and function of flavohemoglobins: sensitivity to nitric oxide and carbon monoxide inhibition. Journal of Biological Chemistry, 275(41), pp.31581-31587.
817	catechol 1,2-dioxygenase (E.C. 1.13.11.1)	100	Alcaligenes eutrophus	other	enzyme	Sauret-Ignazi, G., Gagnon, J., B√©guin, C., Barrelle, M., Markowicz, Y., Pelmont, J. and Toussaint, A., 1996. Characterisation of a chromosomally encoded catechol 1, 2-dioxygenase (EC 1.13. 11.1) from Alcaligenes eutrophus CH34. Archives of microbiology, 166(1), pp.42-50.
2	Plant -dioxygenase (PADOX-1)	109	Arabidopsis thaliana	other	enzyme	Liu, W., Rogge, C.E., Bambai, B., Palmer, G., Tsai, A.L. and Kulmacz, R.J., 2004. Characterization of the heme environment in Arabidopsis thaliana fatty acid Œ±-dioxygenase-1. Journal of Biological Chemistry, 279(28), pp.29805-29815.
178	(4-Hydroxyphenyl)pyruvate dioxygenase (HPPD)	115	Arabidopsis thaliana	other	enzyme	Purpero, V.M. and Moran, G.R., 2006. Catalytic, noncatalytic, and inhibitory phenomena: kinetic analysis of (4-hydroxyphenyl) pyruvate dioxygenase from Arabidopsis thaliana. Biochemistry, 45(19), pp.6044-6055.
255	Plant alpha dioxygenases (PADOX)	71	Arabidopsis thaliana	other	enzyme	Liu, W., Wang, L.H., Fabian, P., Hayashi, Y., McGinley, C.M., van der Donk, W.A. and Kulmacz, R.J., 2006. Arabidopsis thaliana fatty acid alpha-dioxygenase-1: evaluation of substrates, inhibitors and amino-terminal function. Plant Physiology and Biochemistry, 44(5-6), pp.284-293.
256	Plant alpha dioxygenases (PADOX)	74	Arabidopsis thaliana	other	enzyme	Liu, W., Wang, L.H., Fabian, P., Hayashi, Y., McGinley, C.M., van der Donk, W.A. and Kulmacz, R.J., 2006. Arabidopsis thaliana fatty acid alpha-dioxygenase-1: evaluation of substrates, inhibitors and amino-terminal function. Plant Physiology and Biochemistry, 44(5-6), pp.284-293.
594	cysteine oxidase	212	Arabidopsis thaliana	other	enzyme	White, M.D., Kamps, J.J., East, S., Kearney, L.J.T. and Flashman, E., 2018. The plant cysteine oxidases from Arabidopsis thaliana are kinetically tailored to act as oxygen sensors. Journal of Biological Chemistry, 293(30), pp.11786-11795.
595	cysteine oxidase	88.7	Arabidopsis thaliana	other	enzyme	White, M.D., Kamps, J.J., East, S., Kearney, L.J.T. and Flashman, E., 2018. The plant cysteine oxidases from Arabidopsis thaliana are kinetically tailored to act as oxygen sensors. Journal of Biological Chemistry, 293(30), pp.11786-11795.
596	cysteine oxidase	143	Arabidopsis thaliana	other	enzyme	White, M.D., Kamps, J.J., East, S., Kearney, L.J.T. and Flashman, E., 2018. The plant cysteine oxidases from Arabidopsis thaliana are kinetically tailored to act as oxygen sensors. Journal of Biological Chemistry, 293(30), pp.11786-11795.
597	cysteine oxidase	22.91	Arabidopsis thaliana	other	enzyme	White, M.D., Kamps, J.J., East, S., Kearney, L.J.T. and Flashman, E., 2018. The plant cysteine oxidases from Arabidopsis thaliana are kinetically tailored to act as oxygen sensors. Journal of Biological Chemistry, 293(30), pp.11786-11795.
598	cysteine oxidase	65	Arabidopsis thaliana	other	enzyme	White, M.D., Kamps, J.J., East, S., Kearney, L.J.T. and Flashman, E., 2018. The plant cysteine oxidases from Arabidopsis thaliana are kinetically tailored to act as oxygen sensors. Journal of Biological Chemistry, 293(30), pp.11786-11795.
732	pyridoxine 5'-dehydrogenase (oxidase) (EC 1.1.99.9)	280	Arthrobacter	other	enzyme	Jong, Y.J. and Snell, E.E., 1986. Enzymes of vitamin B6 degradation. Purification and properties of 4-and 5-pyridoxolactonases. Journal of Biological Chemistry, 261(32), pp.15112-15114.
211	choline oxidase	26	Arthrobacter globiformis	other	enzyme	Finnegan, S., Yuan, H., Wang, Y.F., Orville, A.M., Weber, I.T. and Gadda, G., 2010. Structural and kinetic studies on the Ser101Ala variant of choline oxidase: catalysis by compromise. Archives of biochemistry and biophysics, 501(2), pp.207-213.
212	choline oxidase	690	Arthrobacter globiformis	other	enzyme	Finnegan, S., Yuan, H., Wang, Y.F., Orville, A.M., Weber, I.T. and Gadda, G., 2010. Structural and kinetic studies on the Ser101Ala variant of choline oxidase: catalysis by compromise. Archives of biochemistry and biophysics, 501(2), pp.207-213.
213	choline oxidase	200	Arthrobacter globiformis	other	enzyme	Finnegan, S., Yuan, H., Wang, Y.F., Orville, A.M., Weber, I.T. and Gadda, G., 2010. Structural and kinetic studies on the Ser101Ala variant of choline oxidase: catalysis by compromise. Archives of biochemistry and biophysics, 501(2), pp.207-213.
214	choline oxidase	2500	Arthrobacter globiformis	other	enzyme	Finnegan, S., Yuan, H., Wang, Y.F., Orville, A.M., Weber, I.T. and Gadda, G., 2010. Structural and kinetic studies on the Ser101Ala variant of choline oxidase: catalysis by compromise. Archives of biochemistry and biophysics, 501(2), pp.207-213.
488	Choline oxidase	210	Arthrobacter globiformis	other	enzyme	Salvi, F., Rodriguez, I., Hamelberg, D. and Gadda, G., 2016. Role of f357 as an oxygen gate in the oxidative half-reaction of choline oxidase. Biochemistry, 55(10), pp.1473-1484.
489	Choline oxidase	690	Arthrobacter globiformis	other	enzyme	Salvi, F., Rodriguez, I., Hamelberg, D. and Gadda, G., 2016. Role of f357 as an oxygen gate in the oxidative half-reaction of choline oxidase. Biochemistry, 55(10), pp.1473-1484.
553	Choline oxidase	550	Arthrobacter globiformis	other	enzyme	Gadda, G., 2003. Kinetic mechanism of choline oxidase from Arthrobacter globiformis. Biochimica et Biophysica Acta (BBA)-Proteins and Proteomics, 1646(1-2), pp.112-118.
554	Choline oxidase	1700	Arthrobacter globiformis	other	enzyme	Gadda, G., 2003. Kinetic mechanism of choline oxidase from Arthrobacter globiformis. Biochimica et Biophysica Acta (BBA)-Proteins and Proteomics, 1646(1-2), pp.112-118.
555	Choline oxidase	1080	Arthrobacter globiformis	other	enzyme	Gadda, G., 2003. Kinetic mechanism of choline oxidase from Arthrobacter globiformis. Biochimica et Biophysica Acta (BBA)-Proteins and Proteomics, 1646(1-2), pp.112-118.
556	Choline oxidase	10000	Arthrobacter globiformis	other	enzyme	Gadda, G., 2003. Kinetic mechanism of choline oxidase from Arthrobacter globiformis. Biochimica et Biophysica Acta (BBA)-Proteins and Proteomics, 1646(1-2), pp.112-118.
557	Choline oxidase	1620	Arthrobacter globiformis	other	enzyme	Gadda, G., 2003. Kinetic mechanism of choline oxidase from Arthrobacter globiformis. Biochimica et Biophysica Acta (BBA)-Proteins and Proteomics, 1646(1-2), pp.112-118.
667	amine oxidase (AGAO)	33	Arthrobacter globiformis	other	enzyme	Juda, G.A., Shepard, E.M., Elmore, B.O. and Dooley, D.M., 2006. A comparative study of the binding and inhibition of four copper-containing amine oxidases by azide: Implications for the role of copper during the oxidative half-reaction. Biochemistry, 45(29), pp.8788-8800.
857	choline oxidase	703	Arthrobacter globiformis	other	enzyme	Ghanem M, Fan F, Francis K, Gadda G, 2003. Spectroscopic and Kinetic Properties of Recombinant Choline Oxidase from Arthrobacter globiformis, Biochemistry.42(51):15179‚Äì15188.
970	Choline oxidase (E.C. 1.1.3.17) His351Ala	3.3	Arthrobacter globiformis	other	enzyme	Rungsrisuriyachai, K., 2010. On the Catalytic Roles of HIS351, ASN510, and HIS466 in Choline Oxidase and the Kinetic Mechanism of Pyranose 2-Oxidase. PhD Georgia State University
971	Choline oxidase (E.C. 1.1.3.17) His351Ala	5.5	Arthrobacter globiformis	other	enzyme	Rungsrisuriyachai, K., 2010. On the Catalytic Roles of HIS351, ASN510, and HIS466 in Choline Oxidase and the Kinetic Mechanism of Pyranose 2-Oxidase. PhD Georgia State University
972	Choline oxidase (E.C. 1.1.3.17) His351Ala	10.7	Arthrobacter globiformis	other	enzyme	Rungsrisuriyachai, K., 2010. On the Catalytic Roles of HIS351, ASN510, and HIS466 in Choline Oxidase and the Kinetic Mechanism of Pyranose 2-Oxidase. PhD Georgia State University
973	Choline oxidase (E.C. 1.1.3.17) His351Ala	9.1	Arthrobacter globiformis	other	enzyme	Rungsrisuriyachai, K., 2010. On the Catalytic Roles of HIS351, ASN510, and HIS466 in Choline Oxidase and the Kinetic Mechanism of Pyranose 2-Oxidase. PhD Georgia State University
974	Choline oxidase (E.C. 1.1.3.17) His351Ala	14.9	Arthrobacter globiformis	other	enzyme	Rungsrisuriyachai, K., 2010. On the Catalytic Roles of HIS351, ASN510, and HIS466 in Choline Oxidase and the Kinetic Mechanism of Pyranose 2-Oxidase. PhD Georgia State University
975	Choline oxidase (E.C. 1.1.3.17) His351Ala	16	Arthrobacter globiformis	other	enzyme	Rungsrisuriyachai, K., 2010. On the Catalytic Roles of HIS351, ASN510, and HIS466 in Choline Oxidase and the Kinetic Mechanism of Pyranose 2-Oxidase. PhD Georgia State University
976	Choline oxidase (E.C. 1.1.3.17) ASN510HIS	535	Arthrobacter globiformis	other	enzyme	Rungsrisuriyachai, K., 2010. On the Catalytic Roles of HIS351, ASN510, and HIS466 in Choline Oxidase and the Kinetic Mechanism of Pyranose 2-Oxidase. PhD Georgia State University
977	Choline oxidase (E.C. 1.1.3.17) ASN510Ala	55	Arthrobacter globiformis	other	enzyme	Rungsrisuriyachai, K., 2010. On the Catalytic Roles of HIS351, ASN510, and HIS466 in Choline Oxidase and the Kinetic Mechanism of Pyranose 2-Oxidase. PhD Georgia State University
983	choline oxidase	690	Arthrobacter globiformis	other	enzyme	Fan, F. and Gadda, G., 2005. On the catalytic mechanism of choline oxidase. Journal of the American Chemical Society, 127(7), pp.2067-2074.
984	choline oxidase	96	Arthrobacter globiformis	other	enzyme	Fan, F. and Gadda, G., 2005. On the catalytic mechanism of choline oxidase. Journal of the American Chemical Society, 127(7), pp.2067-2074.
664	copper amine oxidase	27	Arthrobacter globiformus	other	enzyme	Liu, Y., Mukherjee, A., Nahumi, N., Ozbil, M., Brown, D., Angeles-Boza, A.M., Dooley, D.M., Prabhakar, R. and Roth, J.P., 2013. Experimental and computational evidence of metal-O2 activation and rate-limiting proton-coupled electron transfer in a copper amine oxidase. The Journal of Physical Chemistry B, 117(1), pp.218-229.
649	pyranose 2-oxidase (AsP2Ox)	270	Arthrobacter siccitolerans	other	enzyme	Mendes, S., Banha, C., Madeira, J., Santos, D., Miranda, V., Manzanera, M., Ventura, M.R., van Berkel, W.J. and Martins, L.O., 2016. Characterization of a bacterial pyranose 2-oxidase from Arthrobacter siccitolerans. Journal of Molecular Catalysis B: Enzymatic, 133, pp.S34-S43.
107	Glucose oxidase 7-H 8-Cl	750	Aspergillus	other	enzyme	Roth, J.P., Wincek, R., Nodet, G., Edmondson, D.E., McIntire, W.S. and Klinman, J.P., 2004. Oxygen isotope effects on electron transfer to O2 probed using chemically modified flavins bound to glucose oxidase. Journal of the American Chemical Society, 126(46), pp.15120-15131.
108	Glucose oxidase 7,9-Cl	670	Aspergillus	other	enzyme	Roth, J.P., Wincek, R., Nodet, G., Edmondson, D.E., McIntire, W.S. and Klinman, J.P., 2004. Oxygen isotope effects on electron transfer to O2 probed using chemically modified flavins bound to glucose oxidase. Journal of the American Chemical Society, 126(46), pp.15120-15131.
109	Glucose oxidase 7.8-Me	27	Aspergillus	other	enzyme	Roth, J.P., Wincek, R., Nodet, G., Edmondson, D.E., McIntire, W.S. and Klinman, J.P., 2004. Oxygen isotope effects on electron transfer to O2 probed using chemically modified flavins bound to glucose oxidase. Journal of the American Chemical Society, 126(46), pp.15120-15131.
110	Glucose oxidase 8-Cl	300	Aspergillus	other	enzyme	Roth, J.P., Wincek, R., Nodet, G., Edmondson, D.E., McIntire, W.S. and Klinman, J.P., 2004. Oxygen isotope effects on electron transfer to O2 probed using chemically modified flavins bound to glucose oxidase. Journal of the American Chemical Society, 126(46), pp.15120-15131.
909	N5-L‚Äêornithine monooxygenase	25	Aspergillus fumigatus	other	enzyme	Frederick, R.E., 2012. Flavin-dependent monooxygenases involved in biosynthetic pathways. University of Notre Dame.
910	N5-L‚Äêornithine monooxygenase	16	Aspergillus fumigatus	other	enzyme	Frederick, R.E., 2012. Flavin-dependent monooxygenases involved in biosynthetic pathways. University of Notre Dame.
431	tyrosinase (EC. I . 10 .3, I)	125	Aspergillus nidulans	other	enzyme	Bull, A.T. and Carter, B.L.A., 1973. The isolation of tyrosinase from Aspergillus nidulans, its kinetic and molecular properties and some consideration of its activity in vivo. Microbiology, 75(1), pp.61-73.
105	glucose oxidase	1000	Aspergillus niger	other	enzyme	Roth, J.P. and Klinman, J.P., 2003. Catalysis of electron transfer during activation of O2 by the flavoprotein glucose oxidase. Proceedings of the National Academy of Sciences, 100(1), pp.62-67.
106	glucose oxidase	25	Aspergillus niger	other	enzyme	Roth, J.P. and Klinman, J.P., 2003. Catalysis of electron transfer during activation of O2 by the flavoprotein glucose oxidase. Proceedings of the National Academy of Sciences, 100(1), pp.62-67.
111	Glucose oxidase (EC 1.1.3.4)	86	Aspergillus niger	other	enzyme	Kohen, A., Jonsson, T. and Klinman, J.P., 1997. Effects of protein glycosylation on catalysis: changes in hydrogen tunneling and enthalpy of activation in the glucose oxidase reaction. Biochemistry, 36(9), pp.2603-2611.
112	Glucose oxidase (EC 1.1.3.4)	87	Aspergillus niger	other	enzyme	Kohen, A., Jonsson, T. and Klinman, J.P., 1997. Effects of protein glycosylation on catalysis: changes in hydrogen tunneling and enthalpy of activation in the glucose oxidase reaction. Biochemistry, 36(9), pp.2603-2611.
113	Glucose oxidase (EC 1.1.3.4)	93	Aspergillus niger	other	enzyme	Kohen, A., Jonsson, T. and Klinman, J.P., 1997. Effects of protein glycosylation on catalysis: changes in hydrogen tunneling and enthalpy of activation in the glucose oxidase reaction. Biochemistry, 36(9), pp.2603-2611.
114	Glucose oxidase (EC 1.1.3.4)	280	Aspergillus niger	other	enzyme	Kohen, A., Jonsson, T. and Klinman, J.P., 1997. Effects of protein glycosylation on catalysis: changes in hydrogen tunneling and enthalpy of activation in the glucose oxidase reaction. Biochemistry, 36(9), pp.2603-2611.
115	Glucose oxidase (EC 1.1.3.4)	280	Aspergillus niger	other	enzyme	Kohen, A., Jonsson, T. and Klinman, J.P., 1997. Effects of protein glycosylation on catalysis: changes in hydrogen tunneling and enthalpy of activation in the glucose oxidase reaction. Biochemistry, 36(9), pp.2603-2611.
116	Glucose oxidase (EC 1.1.3.4)	270	Aspergillus niger	other	enzyme	Kohen, A., Jonsson, T. and Klinman, J.P., 1997. Effects of protein glycosylation on catalysis: changes in hydrogen tunneling and enthalpy of activation in the glucose oxidase reaction. Biochemistry, 36(9), pp.2603-2611.
660	glucose oxidase (GO, E.C. 1.1.3.4)	2900	Aspergillus niger	other	enzyme	Decamps, K., Joye, I.J., Haltrich, D., Nicolas, J., Courtin, C.M. and Delcour, J.A., 2012. Biochemical characteristics of Trametes multicolor pyranose oxidase and Aspergillus niger glucose oxidase and implications for their functionality in wheat flour dough. Food chemistry, 131(4), pp.1485-1492.
663	glucose oxidase (GOX)	490	Aspergillus niger	other	enzyme	Degrand, L., Rakotozafy, L. and Nicolas, J., 2015. Activity of carbohydrate oxidases as influenced by wheat flour dough components. Food chemistry, 181, pp.333-338.
648	glucose oxidase	510	Aspergillus niger	other	enzyme	Lindeque, R.M. and Woodley, J.M., 2020. The effect of dissolved oxygen on kinetics during continuous biocatalytic oxidations. Organic Process Research & Development, 24(10), pp.2055-2063.
851	glucose oxidase	480	Aspergillus niger	other	enzyme	Gibson QH, Swoboda BEP, Massey V, 1964. Kinetics and Mechanism of Action of Glucose Oxidase, J. Biol. Chem. 239(11):3927‚Äì3934.
860	glucose oxidase (GOx, E.C. 1.1.3.4)	493.333	Aspergillus niger	other	enzyme	Ringborg, R.H., Pedersen, A.T. and Woodley, J.M., 2017. Automated determination of oxygen‚Äêdependent enzyme kinetics in a tube‚Äêin‚Äêtube flow reactor. ChemCatChem, 9(17), p.3285.
32	catechol 1,2-dioxygenase	11.4	Assorted Consortium	other	enzyme	Balcke, G.U., Wegener, S., Kiesel, B., Benndorf, D., Schl√∂mann, M. and Vogt, C., 2008. Kinetics of chlorobenzene biodegradation under reduced oxygen levels. Biodegradation, 19(4), pp.507-518.
1048	glucose	0.446446	Assorted Consortium	easy	whole cells	Richard, M., Hao, O. and Jenkins, D., 1985. Growth kinetics of Sphaerotilus species and their significance in activated sludge bulking. Journal (Water Pollution Control Federation), pp.68-81.
1050	glucose	2.3279	Assorted Consortium	easy	whole cells	Richard, M., Hao, O. and Jenkins, D., 1985. Growth kinetics of Sphaerotilus species and their significance in activated sludge bulking. Journal (Water Pollution Control Federation), pp.68-81.
1065	benzoate as sole carbon source	88	Assorted Consortium	hard	whole cells	Dennison, S.G., O‚ÄôBrien, P., Gopalkrishnan, S. and Stark, B.C., 2010. Enhancement of aerobic degradation of benzoate and 2-chlorobenzoate by adapted activated sludge. Microbiological research, 165(8), pp.687-694.
1075	nitrilotriacetate	44.6	Assorted Consortium	hard	whole cells	Larson, R.J., Clinckemaillie, G.G. and Van Belle, L., 1981. Effect of temperature and dissolved oxygen on biodegradation of nitrilotriacetate. Water Research, 15(5), pp.615-620.
1076	hexadecane as sole carbon source	2.06	Assorted Consortium	hard	whole cells	Medina-Moreno, S.A., Conde-Baez, L., Jimenez-Gonzalez, A., Aguilar-L√≥pez, R., Rodriguez-Vazquez, R. and Tec-Caamal, E.N., 2020. Modelling hexadecane uptake strategies of a rhizospheric bacterial consortium under different hydrodynamic draft-tube airlift reactor conditions. Biochemical Engineering Journal, 160, p.107611.
1078	n-hexadecane as carbon and energy source	5.3	Assorted Consortium	hard	whole cells	Quijano, G., Huerta-Ochoa, S. and Guti√©rrez-Rojas, M., 2010. Assessment of the limiting step of mass transfer in n-hexadecane biodegradation in a bubble column reactor. Water Science and Technology, 62(4), pp.906-914.
1079	2,4-dichlorophenoxyacetic acid (2,4-D)	38.3	Assorted Consortium	hard	whole cells	Shaler, T.A. and Klecka, G.M., 1986. Effects of dissolved oxygen concentration on biodegradation of 2, 4-dichlorophenoxyacetic acid. Applied and environmental microbiology, 51(5), pp.950-955.
1092	benzene	0.63	Assorted Consortium	hard	whole cells	Yerushalmi, L., Lascourreges, J.F. and Guiot, S.R., 2002. Kinetics of benzene biotransformation under microaerophilic and oxygen‚Äêlimited conditions. Biotechnology and bioengineering, 79(3), pp.347-355.
1093	benzene	1.25	Assorted Consortium	hard	whole cells	Yerushalmi, L., Lascourreges, J.F. and Guiot, S.R., 2002. Kinetics of benzene biotransformation under microaerophilic and oxygen‚Äêlimited conditions. Biotechnology and bioengineering, 79(3), pp.347-355.
1094	benzene	2.5	Assorted Consortium	hard	whole cells	Yerushalmi, L., Lascourreges, J.F. and Guiot, S.R., 2002. Kinetics of benzene biotransformation under microaerophilic and oxygen‚Äêlimited conditions. Biotechnology and bioengineering, 79(3), pp.347-355.
1095	benzene	9.69	Assorted Consortium	hard	whole cells	Yerushalmi, L., Lascourreges, J.F. and Guiot, S.R., 2002. Kinetics of benzene biotransformation under microaerophilic and oxygen‚Äêlimited conditions. Biotechnology and bioengineering, 79(3), pp.347-355.
1096	benzene	16.56	Assorted Consortium	hard	whole cells	Yerushalmi, L., Lascourreges, J.F. and Guiot, S.R., 2002. Kinetics of benzene biotransformation under microaerophilic and oxygen‚Äêlimited conditions. Biotechnology and bioengineering, 79(3), pp.347-355.
1103	waste activated sludge	4.28	Assorted Consortium	hard	whole cells	Yamada, Y. and Kawase, Y., 2006. Aerobic composting of waste activated sludge: Kinetic analysis for microbiological reaction and oxygen consumption. Waste Management, 26(1), pp.49-61.
1119	Glucose-Mineral Base	2.28	Assorted Consortium	easy	whole cells	Hao, O.J., Richard, M.G., Jenkins, D. and Blanch, H.W., 1983. The half‚Äêsaturation coefficient for dissolved oxygen: A dynamic method for its determination and its effect on dual species competition. Biotechnology and bioengineering, 25(2), pp.403-416.
1122	glucose +	4.69	Assorted Consortium	easy	whole cells	Lau, A.O., Strom, P.F. and Jenkins, D., 1984. Growth kinetics of Sphaerotilus natans and a floc former in pure and dual continuous culture. Journal (Water Pollution Control Federation), pp.41-51.
1124	glucose +	0.56	Assorted Consortium	easy	whole cells	Hermanowicz, S.W., 1987. Dynamic changes in populations of the activated sludge community: effects of dissolved oxygen variations. Water Science and Technology, 19(5-6), pp.889-895.
1125	EDTA	15.63	Assorted Consortium	hard	whole cells	Henneken, L., N√∂rtemann, B. and Hempel, D.C., 1995. Influence of physiological conditions on EDTA degradation. Applied microbiology and biotechnology, 44(1), pp.190-197.
767	protocatechuate 3,4-dioxygenase	59	Azotobacter calcoaceticus	other	enzyme	Durham, D.R., Stirling, L.A. and Ornston, L.N., 1980. Intergeneric evolutionary homology revealed by the study of protocatechuate 3, 4-dioxygenase from Azotobacter vinelandii. Biochemistry, 19(1), pp.149-155.
1042	glucose	0.3	Azotobacter indicum	easy	whole cells	Longmuir, I.S., 1954. Respiration rate of bacteria as a function of oxygen concentration. Biochemical Journal, 57(1), pp.81-87.
765	protocatechuate 3,4-dioxygenase	28	Azotobacter vinelandii	other	enzyme	Durham, D.R., Stirling, L.A. and Ornston, L.N., 1980. Intergeneric evolutionary homology revealed by the study of protocatechuate 3, 4-dioxygenase from Azotobacter vinelandii. Biochemistry, 19(1), pp.149-155.
269	Cytochrome bd	5.7	Azotobacter vinelandii	terminal	enzyme	Kolonay, J.F., Moshiri, F., Gennis, R.B., Kaysser, T.M. and Maier, R.J., 1994. Purification and characterization of the cytochrome bd complex from Azotobacter vinelandii: comparison to the complex from Escherichia coli. Journal of bacteriology, 176(13), pp.4177-4181.
1025	Cytochrome bd	0.52	Azotobacter Vinelandii	terminal	enzyme	Belevich, I., Borisov, V.B., Bloch, D.A., Konstantinov, A.A. and Verkhovsky, M.I., 2007. Cytochrome bd from Azotobacter vinelandii: evidence for high-affinity oxygen binding. Biochemistry, 46(39), pp.11177-11184.
993	glucose plus	0.53	Azotobacter vinelandii	easy	whole cells	Chen, J., Tannahill, A.L. and Shuler, M.L., 1985. Design of a system for the control of low dissolved oxygen concentrations: critical oxygen concentrations for Azotobacter vinelandii and Escherichia coli. Biotechnology and bioengineering, 27(2), pp.151-155.
996	Burk's sucrose medium, supplemented with nitrogen as 15 mM ammonium acetate (BSN medium).	0.052	Azotobacter vinelandii	easy	whole cells	D'Mello, R., Hill, S. and Poole, R.K., 1994. Determination of the oxygen affinities of terminal oxidases in Azotobacter vinelandii using the deoxygenation of oxyleghaemoglobin and oxymyoglobin: cytochrome bd is a low-affinity oxidase. Microbiology, 140(6), pp.1395-1402.
997	Burk's sucrose medium, supplemented with nitrogen as 15 mM ammonium acetate (BSN medium).	0.013	Azotobacter vinelandii	easy	whole cells	D'Mello, R., Hill, S. and Poole, R.K., 1994. Determination of the oxygen affinities of terminal oxidases in Azotobacter vinelandii using the deoxygenation of oxyleghaemoglobin and oxymyoglobin: cytochrome bd is a low-affinity oxidase. Microbiology, 140(6), pp.1395-1402.
998	Burk's sucrose medium, supplemented with nitrogen as 15 mM ammonium acetate (BSN medium).	0.082	Azotobacter vinelandii	easy	whole cells	D'Mello, R., Hill, S. and Poole, R.K., 1994. Determination of the oxygen affinities of terminal oxidases in Azotobacter vinelandii using the deoxygenation of oxyleghaemoglobin and oxymyoglobin: cytochrome bd is a low-affinity oxidase. Microbiology, 140(6), pp.1395-1402.
999	Burk's sucrose medium, supplemented with nitrogen as 15 mM ammonium acetate (BSN medium).	0.019	Azotobacter vinelandii	easy	whole cells	D'Mello, R., Hill, S. and Poole, R.K., 1994. Determination of the oxygen affinities of terminal oxidases in Azotobacter vinelandii using the deoxygenation of oxyleghaemoglobin and oxymyoglobin: cytochrome bd is a low-affinity oxidase. Microbiology, 140(6), pp.1395-1402.
1000	Burk's sucrose medium, supplemented with nitrogen as 15 mM ammonium acetate (BSN medium).	0.032	Azotobacter vinelandii	easy	whole cells	D'Mello, R., Hill, S. and Poole, R.K., 1994. Determination of the oxygen affinities of terminal oxidases in Azotobacter vinelandii using the deoxygenation of oxyleghaemoglobin and oxymyoglobin: cytochrome bd is a low-affinity oxidase. Microbiology, 140(6), pp.1395-1402.
1001	Burk's sucrose medium, supplemented with nitrogen as 15 mM ammonium acetate (BSN medium).	0.029	Azotobacter vinelandii	easy	whole cells	D'Mello, R., Hill, S. and Poole, R.K., 1994. Determination of the oxygen affinities of terminal oxidases in Azotobacter vinelandii using the deoxygenation of oxyleghaemoglobin and oxymyoglobin: cytochrome bd is a low-affinity oxidase. Microbiology, 140(6), pp.1395-1402.
143	Monomeric sarcosine oxidase (MSOX)	350	Bacillus	other	enzyme	Wagner, M.A. and Jorns, M.S., 2000. Monomeric sarcosine oxidase: 2. Kinetic studies with sarcosine, alternate substrates, and a substrate analogue. Biochemistry, 39(30), pp.8825-8829.
144	Monomeric sarcosine oxidase (MSOX)	2700	Bacillus	other	enzyme	Wagner, M.A. and Jorns, M.S., 2000. Monomeric sarcosine oxidase: 2. Kinetic studies with sarcosine, alternate substrates, and a substrate analogue. Biochemistry, 39(30), pp.8825-8829.
1011	Cytochrome o-Type Oxidase	0.09	Bacillus	terminal	enzyme	Sone, N., Kutoh, E. and Sato, K., 1990. A cytochrome o-type oxidase of the thermophilic bacterium PS3 grown under air-limited conditions. The Journal of Biochemistry, 107(4), pp.597-602.
1012	cytochrome cao	0.5	Bacillus	terminal	enzyme	Sone, N. and Fujiwara, Y., 1991. Haem O can replace haem A in the active site of cytochrome c oxidase from thermophilic bacterium PS3. FEBS letters, 288(1-2), pp.154-158.
1013	cytochrome caa3	0.6	Bacillus	terminal	enzyme	Sone, N. and Fujiwara, Y., 1991. Haem O can replace haem A in the active site of cytochrome c oxidase from thermophilic bacterium PS3. FEBS letters, 288(1-2), pp.154-158.
374	Monomeric sarcosine oxidase (MSOX)	350	Bacillus	other	enzyme	Wagner, M.A. and Jorns, M.S., 2000. Monomeric sarcosine oxidase: 2. Kinetic studies with sarcosine, alternate substrates, and a substrate analogue. Biochemistry, 39(30), pp.8825-8829.
375	Monomeric sarcosine oxidase (MSOX)	2700	Bacillus	other	enzyme	Wagner, M.A. and Jorns, M.S., 2000. Monomeric sarcosine oxidase: 2. Kinetic studies with sarcosine, alternate substrates, and a substrate analogue. Biochemistry, 39(30), pp.8825-8829.
270	cytochrome aa3	5	Bacillus cereus	terminal	enzyme	GARCIA‚ÄêHORSMAN, J.A., BARQUERA, B. and ESCAMILLA, J.E., 1991. Two different aa3‚Äêtype cytochromes can be purified from the bacterium Bacillus cereus. European journal of biochemistry, 199(3), pp.761-768.
271	Cytochrome c-oxidase type 333 (EC 1.9.3.1.)	5	Bacillus cereus	terminal	enzyme	Garcia‚ÄêHorsman, J.A., Barquera, B., Gonzalez‚ÄêHalphen, D. and Escamilla, J.E., 1991. Purification and characterization of two‚Äêsubunit cytochrome aa3 from Bacillus cereus. Molecular microbiology, 5(1), pp.197-205.
272	cytochrome caa3	2	Bacillus cereus	terminal	enzyme	GARCIA‚ÄêHORSMAN, J.A., BARQUERA, B. and ESCAMILLA, J.E., 1991. Two different aa3‚Äêtype cytochromes can be purified from the bacterium Bacillus cereus. European journal of biochemistry, 199(3), pp.761-768.
1010	cytochrome 0‚Äô-type cytochrome c oxidase	0.008	Bacillus cereus	terminal	enzyme	Contreras, M.L., Escamilla, J.E., Del Arenal, I.P., Davila, J.R., D'mello, R. and Poole, R.K., 1999. An unusual cytochrome o‚Ä≤-type cytochrome c oxidase in a Bacillus cereus cytochrome a3 mutant has a very high affinity for oxygen. Microbiology, 145(7), pp.1563-1573.
1039	glucose	0.597	Bacillus megatherium	easy	whole cells	Longmuir, I.S., 1954. Respiration rate of bacteria as a function of oxygen concentration. Biochemical Journal, 57(1), pp.81-87.
1040	glucose+lycine	3.12	Bacillus megatherium	easy	whole cells	Longmuir, I.S., 1954. Respiration rate of bacteria as a function of oxygen concentration. Biochemical Journal, 57(1), pp.81-87.
1041	glucose+LiCl	0.707	Bacillus megatherium	easy	whole cells	Longmuir, I.S., 1954. Respiration rate of bacteria as a function of oxygen concentration. Biochemical Journal, 57(1), pp.81-87.
38	glycine oxidase	380	Bacillus subtilis	other	enzyme	Molla, G., Motteran, L., Job, V., Pilone, M.S. and Pollegioni, L., 2003. Kinetic mechanisms of glycine oxidase from Bacillus subtilis. European journal of biochemistry, 270(7), pp.1474-1482.
39	glycine oxidase	420	Bacillus subtilis	other	enzyme	Molla, G., Motteran, L., Job, V., Pilone, M.S. and Pollegioni, L., 2003. Kinetic mechanisms of glycine oxidase from Bacillus subtilis. European journal of biochemistry, 270(7), pp.1474-1482.
40	glycine oxidase	440	Bacillus subtilis	other	enzyme	Molla, G., Motteran, L., Job, V., Pilone, M.S. and Pollegioni, L., 2003. Kinetic mechanisms of glycine oxidase from Bacillus subtilis. European journal of biochemistry, 270(7), pp.1474-1482.
163	QueD (quercetin 2,3-dioxygenase)	90	Bacillus subtilis	other	enzyme	Schaab, M. R., Barney, B. M., & Francisco, W. A. (2006). Kinetic and spectroscopic studies on the quercetin 2,3-dioxygenase from Bacillus subtilis. Biochemistry, 45(3), 1009‚Äì1016. https://doi.org/10.1021/bi051571c
164	Quercetin 2,3-Dioxygenase Co	79	Bacillus subtilis	other	enzyme	Schaab, M.R., Barney, B.M. and Francisco, W.A., 2006. Kinetic and spectroscopic studies on the quercetin 2, 3-dioxygenase from Bacillus subtilis. Biochemistry, 45(3), pp.1009-1016.
165	Quercetin 2,3-Dioxygenase Fe	150	Bacillus subtilis	other	enzyme	Schaab, M.R., Barney, B.M. and Francisco, W.A., 2006. Kinetic and spectroscopic studies on the quercetin 2, 3-dioxygenase from Bacillus subtilis. Biochemistry, 45(3), pp.1009-1016.
166	Quercetin 2,3-Dioxygenase Mn	90	Bacillus subtilis	other	enzyme	Schaab, M.R., Barney, B.M. and Francisco, W.A., 2006. Kinetic and spectroscopic studies on the quercetin 2, 3-dioxygenase from Bacillus subtilis. Biochemistry, 45(3), pp.1009-1016.
426	CotA-laccase	25	Bacillus subtilis	other	enzyme	Chen, Z., Dur√£o, P., Silva, C.S., Pereira, M.M., Todorovic, S., Hildebrandt, P., Bento, I., Lindley, P.F. and Martins, L.O., 2010. The role of Glu498 in the dioxygen reactivity of CotA-laccase from Bacillus subtilis. Dalton Transactions, 39(11), pp.2875-2882.
427	CotA-laccase	19	Bacillus subtilis	other	enzyme	Chen, Z., Dur√£o, P., Silva, C.S., Pereira, M.M., Todorovic, S., Hildebrandt, P., Bento, I., Lindley, P.F. and Martins, L.O., 2010. The role of Glu498 in the dioxygen reactivity of CotA-laccase from Bacillus subtilis. Dalton Transactions, 39(11), pp.2875-2882.
428	CotA-laccase	58	Bacillus subtilis	other	enzyme	Chen, Z., Dur√£o, P., Silva, C.S., Pereira, M.M., Todorovic, S., Hildebrandt, P., Bento, I., Lindley, P.F. and Martins, L.O., 2010. The role of Glu498 in the dioxygen reactivity of CotA-laccase from Bacillus subtilis. Dalton Transactions, 39(11), pp.2875-2882.
429	CotA-laccase	92	Bacillus subtilis	other	enzyme	Chen, Z., Dur√£o, P., Silva, C.S., Pereira, M.M., Todorovic, S., Hildebrandt, P., Bento, I., Lindley, P.F. and Martins, L.O., 2010. The role of Glu498 in the dioxygen reactivity of CotA-laccase from Bacillus subtilis. Dalton Transactions, 39(11), pp.2875-2882.
841	oxalate decarboxylase	28	Bacillus subtilis	other	enzyme	Burrell, M.R., Just, V.J., Bowater, L., Fairhurst, S.A., Requena, L., Lawson, D.M. and Bornemann, S., 2007. Oxalate decarboxylase and oxalate oxidase activities can be interchanged with a specificity switch of up to 282 000 by mutating an active site lid. Biochemistry, 46(43), pp.12327-12336.
842	oxalate oxidase	168	Bacillus subtilis	other	enzyme	Burrell, M.R., Just, V.J., Bowater, L., Fairhurst, S.A., Requena, L., Lawson, D.M. and Bornemann, S., 2007. Oxalate decarboxylase and oxalate oxidase activities can be interchanged with a specificity switch of up to 282 000 by mutating an active site lid. Biochemistry, 46(43), pp.12327-12336.
843	oxalate oxidase	4800	Bacillus subtilis	other	enzyme	Burrell, M.R., Just, V.J., Bowater, L., Fairhurst, S.A., Requena, L., Lawson, D.M. and Bornemann, S., 2007. Oxalate decarboxylase and oxalate oxidase activities can be interchanged with a specificity switch of up to 282 000 by mutating an active site lid. Biochemistry, 46(43), pp.12327-12336.
846	oxalate oxidase	260	Bacillus subtilis	other	enzyme	Zhu, W., 2015. PROBING THE MECHANISM OF BACILLUS SUBTILIS OXALATE (Doctoral dissertation, Purdue University).
696	NADH oxidase	779	Bifidobacterium bifidum	other	enzyme	Kawasaki, S., Satoh, T., Todoroki, M. and Niimura, Y., 2009. b-type dihydroorotate dehydrogenase is purified as a H2O2-forming NADH oxidase from Bifidobacterium bifidum. Applied and environmental microbiology, 75(3), pp.629-636.
698	NADH oxidase (w/o rAhpC)	417.95	Bifidobacterium bifidum	other	enzyme	Satoh, T., Todoroki, M., Kobayashi, K., Niimura, Y. and Kawasaki, S., 2019. Purified thioredoxin reductase from O2-sensitive Bifidobacterium bifidum degrades H2O2 by interacting with alkyl hydroperoxide reductase. Anaerobe, 57, pp.45-54.
699	NADH oxidase (w/o rAhpC)	364.02	Bifidobacterium bifidum	other	enzyme	Satoh, T., Todoroki, M., Kobayashi, K., Niimura, Y. and Kawasaki, S., 2019. Purified thioredoxin reductase from O2-sensitive Bifidobacterium bifidum degrades H2O2 by interacting with alkyl hydroperoxide reductase. Anaerobe, 57, pp.45-54.
994	glucose and cysteine	0.06	Bifutobacterium bifidum	easy	whole cells	Cox, R.P. and Marling, N., 1992. High-affinity oxygen uptake by Bifidobacterium bifidum. Antonie van Leeuwenhoek, 62(4), pp.291-297
995	glucose plus	0.059	Bifutobacterium bifidum	easy	whole cells	Cox, R.P. and Marling, N., 1992. High-affinity oxygen uptake by Bifidobacterium bifidum. Antonie van Leeuwenhoek, 62(4), pp.291-297.
925	Xanthine oxidase	53	Bos taurus	other	enzyme	Olson, J.S., Ballou, D.P., Palmer, G. and Massey, V., 1974. The reaction of xanthine oxidase with molecular oxygen. Journal of Biological Chemistry, 249(14), pp.4350-4362.
1021	cytochrome c oxidase (ferrocytochrome c: oxygen oxidoreductase, EC 1.9.3.1)	20	Bos taurus	terminal	enzyme	Petersen, L.C., Nicholls, P. and Degn, H., 1976. The effect of oxygen concentration on the steady-state kinetics of the solubilized cytochrome c oxidase. Biochimica et biophysica acta, 452(1), pp.59-65.
122	Bovine TH (adrenal) tyrosine hydroxylase	74	Bos taurus	other	enzyme	Rostrup, M., Fossbakk, A., Hauge, A., Kleppe, R., Gnaiger, E. and Haavik, J., 2008. Oxygen dependence of tyrosine hydroxylase. Amino acids, 34(3), pp.455-464.
123	Bovine TH (adrenal) tyrosine hydroxylase	35	Bos taurus	other	enzyme	Rostrup, M., Fossbakk, A., Hauge, A., Kleppe, R., Gnaiger, E. and Haavik, J., 2008. Oxygen dependence of tyrosine hydroxylase. Amino acids, 34(3), pp.455-464.
124	Bovine TH (brain) tyrosine hydroxylase	11	Bos taurus	other	enzyme	Rostrup, M., Fossbakk, A., Hauge, A., Kleppe, R., Gnaiger, E. and Haavik, J., 2008. Oxygen dependence of tyrosine hydroxylase. Amino acids, 34(3), pp.455-464.
131	Monoamine Oxidase	275	Bos taurus	other	enzyme	Husain, M., Edmondson, D.E. and Singer, T.P., 1982. Kinetic studies on the catalytic mechanism of liver monoamine oxidase. Biochemistry, 21(3), pp.595-600.
132	Monoamine Oxidase	195	Bos taurus	other	enzyme	Husain, M., Edmondson, D.E. and Singer, T.P., 1982. Kinetic studies on the catalytic mechanism of liver monoamine oxidase. Biochemistry, 21(3), pp.595-600.
174	monoamine oxidase B	280	Bos taurus	other	enzyme	Ramsay, R.R. and Singer, T.P., 1991. The kinetic mechanisms of monoamine oxidases A and B. Biochem Soc Trans, 19(1), pp.219-223.
175	monoamine oxidase B	2800	Bos taurus	other	enzyme	Ramsay, R.R. and Singer, T.P., 1991. The kinetic mechanisms of monoamine oxidases A and B. Biochem Soc Trans, 19(1), pp.219-223.
176	xanthine oxidase	26.8	Bos taurus	other	enzyme	Millar, T.M., 2004. Peroxynitrite formation from the simultaneous reduction of nitrite and oxygen by xanthine oxidase. FEBS letters, 562(1-3), pp.129-133.
177	xanthine oxidase	102.6	Bos taurus	other	enzyme	Millar, T.M., 2004. Peroxynitrite formation from the simultaneous reduction of nitrite and oxygen by xanthine oxidase. FEBS letters, 562(1-3), pp.129-133.
381	D-aspartate oxidase (EC 1.4.3.1	170	Bos taurus	other	enzyme	Negri, A., Massey, V., Williams Jr, C.H. and Schopfer, L.M., 1988. The kinetic mechanism of beef kidney D-aspartate oxidase. Journal of Biological Chemistry, 263(27), pp.13557-13563.
382	D-aspartate oxidase (EC 1.4.3.1	460	Bos taurus	other	enzyme	Negri, A., Massey, V., Williams Jr, C.H. and Schopfer, L.M., 1988. The kinetic mechanism of beef kidney D-aspartate oxidase. Journal of Biological Chemistry, 263(27), pp.13557-13563.
405	tyrosine hydroxylase	40	Bos taurus	other	enzyme	Rostrup, M., Fossbakk, A., Hauge, A., Kleppe, R., Gnaiger, E. and Haavik, J., 2008. Oxygen dependence of tyrosine hydroxylase. Amino acids, 34(3), pp.455-464.
410	tyrosine hydroxylase	22.2	Bos taurus	other	enzyme	Rostrup, M., Fossbakk, A., Hauge, A., Kleppe, R., Gnaiger, E. and Haavik, J., 2008. Oxygen dependence of tyrosine hydroxylase. Amino acids, 34(3), pp.455-464.
477	Monoamine Oxidase	280	Bos taurus	other	enzyme	Husain, M., Edmondson, D.E. and Singer, T.P., 1982. Kinetic studies on the catalytic mechanism of liver monoamine oxidase. Biochemistry, 21(3), pp.595-600.
478	Monoamine Oxidase	180	Bos taurus	other	enzyme	Husain, M., Edmondson, D.E. and Singer, T.P., 1982. Kinetic studies on the catalytic mechanism of liver monoamine oxidase. Biochemistry, 21(3), pp.595-600.
482	cyclooxygenase-1	10	Bos taurus	other	enzyme	Yamamoto, S., Juranek, I. and Suzuki, H., 2002, November. Affinities of mammalian arachidonate oxygenases for molecular oxygen. In International Congress Series (Vol. 1233, pp. 337-342). Elsevier.
772	beta-Monooxygenase	510	Bos taurus	other	enzyme	Ishida, T., Narita, M., Nozaki, M. and Horiike, K., 1996. Selective Cleavage and Modification of the Intersubunit Disulfide Bonds of Bovine Dopamine Œ≤-Monooxygenase: Conversion of Tetramer to Active Dimer. The Journal of Biochemistry, 120(2), pp.346-352.
773	beta-Monooxygenase	580	Bos taurus	other	enzyme	Ishida, T., Narita, M., Nozaki, M. and Horiike, K., 1996. Selective Cleavage and Modification of the Intersubunit Disulfide Bonds of Bovine Dopamine Œ≤-Monooxygenase: Conversion of Tetramer to Active Dimer. The Journal of Biochemistry, 120(2), pp.346-352.
774	beta-Monooxygenase	460	Bos taurus	other	enzyme	Ishida, T., Narita, M., Nozaki, M. and Horiike, K., 1996. Selective Cleavage and Modification of the Intersubunit Disulfide Bonds of Bovine Dopamine Œ≤-Monooxygenase: Conversion of Tetramer to Active Dimer. The Journal of Biochemistry, 120(2), pp.346-352.
724	amine oxidase	13.5	Bos taurus	other	enzyme	Oi, S., Inamasu, M. and Yasunobu, K.T., 1970. Mechanistic studies of beef plasma amine oxidase. Biochemistry, 9(17), pp.3378-3383.
777	Nitric Oxide Synthase	23.2	Bos taurus	other	enzyme	Rengasamy, A. and Johns, R.A., 1996. Determination of Km for oxygen of nitric oxide synthase isoforms. Journal of Pharmacology and Experimental Therapeutics, 276(1), pp.30-33.
778	Nitric Oxide Synthase	7.7	Bos taurus	other	enzyme	Rengasamy, A. and Johns, R.A., 1996. Determination of Km for oxygen of nitric oxide synthase isoforms. Journal of Pharmacology and Experimental Therapeutics, 276(1), pp.30-33.
736	dopamine /3-hydroxylase (EC 1.14.17.1	140	Bos taurus	other	enzyme	Colombo, G., Rajashekhar, B., Giedroc, D.P. and Villafranca, J.J., 1984. Alternate substrates of dopamine beta-hydroxylase. I. Kinetic investigations of benzyl cyanides as substrates and inhibitors. Journal of Biological Chemistry, 259(3), pp.1593-1600.
737	dopamine /3-hydroxylase (EC 1.14.17.1	2800	Bos taurus	other	enzyme	Colombo, G., Rajashekhar, B., Giedroc, D.P. and Villafranca, J.J., 1984. Alternate substrates of dopamine beta-hydroxylase. I. Kinetic investigations of benzyl cyanides as substrates and inhibitors. Journal of Biological Chemistry, 259(3), pp.1593-1600.
273	Bj4503 coxA+	0.0622	Bradyrhizobium japonicum	terminal	enzyme	Preisig, O., Zufferey, R., Th√∂ny-Meyer, L., Appleby, C.A. and Hennecke, H., 1996. A high-affinity cbb3-type cytochrome oxidase terminates the symbiosis-specific respiratory chain of Bradyrhizobium japonicum. Journal of bacteriology, 178(6), pp.1532-1538.
274	Bj4503 coxA+	0.0562	Bradyrhizobium japonicum	terminal	enzyme	Preisig, O., Zufferey, R., Th√∂ny-Meyer, L., Appleby, C.A. and Hennecke, H., 1996. A high-affinity cbb3-type cytochrome oxidase terminates the symbiosis-specific respiratory chain of Bradyrhizobium japonicum. Journal of bacteriology, 178(6), pp.1532-1538.
275	COX132 fixNOQP+	0.0317	Bradyrhizobium japonicum	terminal	enzyme	Preisig, O., Zufferey, R., Th√∂ny-Meyer, L., Appleby, C.A. and Hennecke, H., 1996. A high-affinity cbb3-type cytochrome oxidase terminates the symbiosis-specific respiratory chain of Bradyrhizobium japonicum. Journal of bacteriology, 178(6), pp.1532-1538.
276	COX132 fixNOQP+	0.007	Bradyrhizobium japonicum	terminal	enzyme	Preisig, O., Zufferey, R., Th√∂ny-Meyer, L., Appleby, C.A. and Hennecke, H., 1996. A high-affinity cbb3-type cytochrome oxidase terminates the symbiosis-specific respiratory chain of Bradyrhizobium japonicum. Journal of bacteriology, 178(6), pp.1532-1538.
423	FAD	160	Brevibacterium ammoniagenes	other	enzyme	Spencer, R., Fisher, J. and Walsh, C., 1977. Reconstitution of flavin enzymes with 1-carba-1-deazaflavin coenzyme analogs. Biochemistry, 16(16), pp.3594-3602.
424	1-deazaFAD	15	Brevibacterium ammoniagenes	other	enzyme	Spencer, R., Fisher, J. and Walsh, C., 1977. Reconstitution of flavin enzymes with 1-carba-1-deazaflavin coenzyme analogs. Biochemistry, 16(16), pp.3594-3602.
190	homoprotocatechuate 2,3-dioxygenase (FeHPCD)	15	Brevibacterium fuscum	other	enzyme	Mbughuni, M.M., Meier, K.K., M√ºnck, E. and Lipscomb, J.D., 2012. Substrate-mediated oxygen activation by homoprotocatechuate 2, 3-dioxygenase: intermediates formed by a tyrosine 257 variant. Biochemistry, 51(44), pp.8743-8754.
191	Homoprotocatechuate 2,3-dioxygenase (HPCD)	60	Brevibacterium fuscum	other	enzyme	Fielding, A.J., 2013. Kinetic and spectroscopic studies of cobalt-and manganese-substituted extradiol-cleaving homoprotocatechuate 2, 3-dioxygenases. PhD Thesis UMN
192	Homoprotocatechuate 2,3-dioxygenase (HPCD)	50	Brevibacterium fuscum	other	enzyme	Fielding, A.J., 2013. Kinetic and spectroscopic studies of cobalt-and manganese-substituted extradiol-cleaving homoprotocatechuate 2, 3-dioxygenases. PhD Thesis UMN
193	Homoprotocatechuate 2,3-dioxygenase (HPCD)	120	Brevibacterium fuscum	other	enzyme	Fielding, A.J., 2013. Kinetic and spectroscopic studies of cobalt-and manganese-substituted extradiol-cleaving homoprotocatechuate 2, 3-dioxygenases. PhD Thesis UMN
194	HPCD (homoprotocatechuate 2,3-dioxygenase)	60	Brevibacterium fuscum	other	enzyme	Fielding, A. J., Kovaleva, E. G., Farquhar, E. R., Lipscomb, J. D., & Que, L., Jr (2011). A hyperactive cobalt-substituted extradiol-cleaving catechol dioxygenase. Journal of biological inorganic chemistry : JBIC : a publication of the Society of Biological Inorganic Chemistry, 16(2), 341‚Äì355. https://doi.org/10.1007/s00775-010-0732-0
195	Y257F mutant of FeHPCD	80	Brevibacterium fuscum	other	enzyme	Mbughuni, M.M., Meier, K.K., M√ºnck, E. and Lipscomb, J.D., 2012. Substrate-mediated oxygen activation by homoprotocatechuate 2, 3-dioxygenase: intermediates formed by a tyrosine 257 variant. Biochemistry, 51(44), pp.8743-8754.
196	Y257F mutant of FeHPCD	20	Brevibacterium fuscum	other	enzyme	Mbughuni, M.M., Meier, K.K., M√ºnck, E. and Lipscomb, J.D., 2012. Substrate-mediated oxygen activation by homoprotocatechuate 2, 3-dioxygenase: intermediates formed by a tyrosine 257 variant. Biochemistry, 51(44), pp.8743-8754.
197	Y257F mutant of FeHPCD	10	Brevibacterium fuscum	other	enzyme	Mbughuni, M.M., Meier, K.K., M√ºnck, E. and Lipscomb, J.D., 2012. Substrate-mediated oxygen activation by homoprotocatechuate 2, 3-dioxygenase: intermediates formed by a tyrosine 257 variant. Biochemistry, 51(44), pp.8743-8754.
198	Homoprotocatechuate 2,3-dioxygenase (2,3-HPCD)	60	Brevibacterium fuscum	other	enzyme	Miller, M.A. and Lipscomb, J.D., 1996. Homoprotocatechuate 2, 3-dioxygenase from Brevibacterium fuscum a dioxygenase with catalase activity. Journal of Biological Chemistry, 271(10), pp.5524-5535.
134	cholesterol oxidase	140	Brevibacterium sterolicum	other	enzyme	Piubelli, L., Pedotti, M., Molla, G., Feindler-Boeckh, S., Ghisla, S., Pilone, M.S. and Pollegioni, L., 2008. On the oxygen reactivity of flavoprotein oxidases an oxygen access tunnel and gate in Brevibacterium sterolicum cholesterol oxidase. Journal of Biological Chemistry, 283(36), pp.24738-24747.
135	cholesterol oxidase	220	Brevibacterium sterolicum	other	enzyme	Piubelli, L., Pedotti, M., Molla, G., Feindler-Boeckh, S., Ghisla, S., Pilone, M.S. and Pollegioni, L., 2008. On the oxygen reactivity of flavoprotein oxidases an oxygen access tunnel and gate in Brevibacterium sterolicum cholesterol oxidase. Journal of Biological Chemistry, 283(36), pp.24738-24747.
136	cholesterol oxidase	60	Brevibacterium sterolicum	other	enzyme	Piubelli, L., Pedotti, M., Molla, G., Feindler-Boeckh, S., Ghisla, S., Pilone, M.S. and Pollegioni, L., 2008. On the oxygen reactivity of flavoprotein oxidases an oxygen access tunnel and gate in Brevibacterium sterolicum cholesterol oxidase. Journal of Biological Chemistry, 283(36), pp.24738-24747.
137	cholesterol oxidase	70	Brevibacterium sterolicum	other	enzyme	Piubelli, L., Pedotti, M., Molla, G., Feindler-Boeckh, S., Ghisla, S., Pilone, M.S. and Pollegioni, L., 2008. On the oxygen reactivity of flavoprotein oxidases an oxygen access tunnel and gate in Brevibacterium sterolicum cholesterol oxidase. Journal of Biological Chemistry, 283(36), pp.24738-24747.
138	cholesterol oxidase	200	Brevibacterium sterolicum	other	enzyme	Piubelli, L., Pedotti, M., Molla, G., Feindler-Boeckh, S., Ghisla, S., Pilone, M.S. and Pollegioni, L., 2008. On the oxygen reactivity of flavoprotein oxidases an oxygen access tunnel and gate in Brevibacterium sterolicum cholesterol oxidase. Journal of Biological Chemistry, 283(36), pp.24738-24747.
139	cholesterol oxidase	90	Brevibacterium sterolicum	other	enzyme	Piubelli, L., Pedotti, M., Molla, G., Feindler-Boeckh, S., Ghisla, S., Pilone, M.S. and Pollegioni, L., 2008. On the oxygen reactivity of flavoprotein oxidases an oxygen access tunnel and gate in Brevibacterium sterolicum cholesterol oxidase. Journal of Biological Chemistry, 283(36), pp.24738-24747.
140	cholesterol oxidase	20	Brevibacterium sterolicum	other	enzyme	Piubelli, L., Pedotti, M., Molla, G., Feindler-Boeckh, S., Ghisla, S., Pilone, M.S. and Pollegioni, L., 2008. On the oxygen reactivity of flavoprotein oxidases an oxygen access tunnel and gate in Brevibacterium sterolicum cholesterol oxidase. Journal of Biological Chemistry, 283(36), pp.24738-24747.
413	cholesterol oxidase (CO,2 EC 1.1.3.6)	140	Brevibacterium sterolicum	other	enzyme	Piubelli, L., Pedotti, M., Molla, G., Feindler-Boeckh, S., Ghisla, S., Pilone, M.S. and Pollegioni, L., 2008. On the oxygen reactivity of flavoprotein oxidases: an oxygen access tunnel and gate in Brevibacterium sterolicum cholesterol oxidase. Journal of Biological Chemistry, 283(36), pp.24738-24747.
414	cholesterol oxidase (CO,2 EC 1.1.3.6)	220	Brevibacterium sterolicum	other	enzyme	Piubelli, L., Pedotti, M., Molla, G., Feindler-Boeckh, S., Ghisla, S., Pilone, M.S. and Pollegioni, L., 2008. On the oxygen reactivity of flavoprotein oxidases: an oxygen access tunnel and gate in Brevibacterium sterolicum cholesterol oxidase. Journal of Biological Chemistry, 283(36), pp.24738-24747.
415	cholesterol oxidase (CO,2 EC 1.1.3.6)	60	Brevibacterium sterolicum	other	enzyme	Piubelli, L., Pedotti, M., Molla, G., Feindler-Boeckh, S., Ghisla, S., Pilone, M.S. and Pollegioni, L., 2008. On the oxygen reactivity of flavoprotein oxidases: an oxygen access tunnel and gate in Brevibacterium sterolicum cholesterol oxidase. Journal of Biological Chemistry, 283(36), pp.24738-24747.
416	cholesterol oxidase (CO,2 EC 1.1.3.6)	70	Brevibacterium sterolicum	other	enzyme	Piubelli, L., Pedotti, M., Molla, G., Feindler-Boeckh, S., Ghisla, S., Pilone, M.S. and Pollegioni, L., 2008. On the oxygen reactivity of flavoprotein oxidases: an oxygen access tunnel and gate in Brevibacterium sterolicum cholesterol oxidase. Journal of Biological Chemistry, 283(36), pp.24738-24747.
417	cholesterol oxidase (CO,2 EC 1.1.3.6)	200	Brevibacterium sterolicum	other	enzyme	Piubelli, L., Pedotti, M., Molla, G., Feindler-Boeckh, S., Ghisla, S., Pilone, M.S. and Pollegioni, L., 2008. On the oxygen reactivity of flavoprotein oxidases: an oxygen access tunnel and gate in Brevibacterium sterolicum cholesterol oxidase. Journal of Biological Chemistry, 283(36), pp.24738-24747.
418	cholesterol oxidase (CO,2 EC 1.1.3.6)	90	Brevibacterium sterolicum	other	enzyme	Piubelli, L., Pedotti, M., Molla, G., Feindler-Boeckh, S., Ghisla, S., Pilone, M.S. and Pollegioni, L., 2008. On the oxygen reactivity of flavoprotein oxidases: an oxygen access tunnel and gate in Brevibacterium sterolicum cholesterol oxidase. Journal of Biological Chemistry, 283(36), pp.24738-24747.
419	cholesterol oxidase (CO,2 EC 1.1.3.6)	20	Brevibacterium sterolicum	other	enzyme	Piubelli, L., Pedotti, M., Molla, G., Feindler-Boeckh, S., Ghisla, S., Pilone, M.S. and Pollegioni, L., 2008. On the oxygen reactivity of flavoprotein oxidases: an oxygen access tunnel and gate in Brevibacterium sterolicum cholesterol oxidase. Journal of Biological Chemistry, 283(36), pp.24738-24747.
383	protocatechuate 3,4-dioxygenase	800	Brevibueterium fuseum	other	enzyme	Whittaker, J.W. and Lipscomb, J.D., 1981, January. BREVIBACTERIUM-FUSCUM PROTOCATECHUATE 3, 4 DIOXYGENASE. In FEDERATION PROCEEDINGS (Vol. 40, No. 6, pp. 1670-1670). 9650 ROCKVILLE PIKE, BETHESDA, MD 20814-3998 USA: FEDERATION AMER SOC EXP BIOL.
313	cytochrome oxidase a3 (431,445)	7.7	Brochothrix thermosphacta	terminal	enzyme	Meyer, D.J. and Jones, C.W., 1973. Reactivity with oxygen of bacterial cytochrome oxidases a1, aa3 and o. FEBS letters, 33(1), pp.101-105.
741	Dinitrotoluene (DNT) dioxygenas	50	Burkholderia	other	enzyme	Khleifat, K.M., 2010. Characterization of 2, 4-Dinitrotoluene Dioxygenase from Recombinant Esherichia coli Strain PFJS39: Its Direct Interaction with Vitreoscilla Hemoglobin. Bioremediation journal, 14(1), pp.38-53.
62	catechol 2,3-dioxygenase	6.2	Burkholderia cepacia	other	enzyme	Kukor, J.J. and Olsen, R.H., 1996. Catechol 2, 3-dioxygenases functional in oxygen-limited (hypoxic) environments. Appl. Environ. Microbiol., 62(5), pp.1728-1740.
102	3,5-Dichlorocatechol 1,2-Dioxygenase	652	Burkholderia cepacia	other	enzyme	Bhat, M.A., Ishida, T., Horiike, K., Vaidyanathan, C.S. and Nozaki, M., 1993. Purification of 3, 5-dichlorocatechol 1, 2-dioxygenase, a nonheme iron dioxygenase and a key enzyme in the biodegradation of a herbicide, 2, 4-dichlorophenoxyacetic acid (2, 4-D), from Pseudomonas cepacia CSV90.¬†Archives of biochemistry and biophysics,¬†300(2), pp.738-746.
254	3,5-Dichlorocatechol 1,2-Dioxygenase	652	Burkholderia cepacia	other	enzyme	Bhat, M.A., Ishida, T., Horiike, K., Vaidyanathan, C.S. and Nozaki, M., 1993. Purification of 3, 5-dichlorocatechol 1, 2-dioxygenase, a nonheme iron dioxygenase and a key enzyme in the biodegradation of a herbicide, 2, 4-dichlorophenoxyacetic acid (2, 4-D), from Pseudomonas cepacia CSV90. Archives of biochemistry and biophysics, 300(2), pp.738-746.
1059	toluene	23.13	Burkholderia pickettii	hard	whole cells	Alagappan, G. and Cowan, R.M., 2004. Effect of temperature and dissolved oxygen on the growth kinetics of Pseudomonas putida F1 growing on benzene and toluene. Chemosphere, 54(8), pp.1255-1265.
8	2-monooxygenase	25	Burkholderia vietnamiensis	other	enzyme	Leahy, J.G. and Olsen, R.H., 1997. Kinetics of toluene degradation by toluene-oxidizing bacteria as a function of oxygen concentration, and the effect of nitrate. FEMS Microbiology Ecology, 23(1), pp.23-30.
628	polyphenol oxidase	21	Camellia sinensis	other	enzyme	Gregory, R.P.F. and Bendall, D.S., 1966. The purification and some properties of the polyphenol oxidase from tea (Camellia sinensis L.). Biochemical journal, 101(3), pp.569-581.
629	polyphenol oxidase	39	Camellia sinensis	other	enzyme	Gregory, R.P.F. and Bendall, D.S., 1966. The purification and some properties of the polyphenol oxidase from tea (Camellia sinensis L.). Biochemical journal, 101(3), pp.569-581.
630	polyphenol oxidase	130	Camellia sinensis	other	enzyme	Gregory, R.P.F. and Bendall, D.S., 1966. The purification and some properties of the polyphenol oxidase from tea (Camellia sinensis L.). Biochemical journal, 101(3), pp.569-581.
631	polyphenol oxidase	3.5	Camellia sinensis	other	enzyme	Gregory, R.P.F. and Bendall, D.S., 1966. The purification and some properties of the polyphenol oxidase from tea (Camellia sinensis L.). Biochemical journal, 101(3), pp.569-581.
632	polyphenol oxidase	11	Camellia sinensis	other	enzyme	Gregory, R.P.F. and Bendall, D.S., 1966. The purification and some properties of the polyphenol oxidase from tea (Camellia sinensis L.). Biochemical journal, 101(3), pp.569-581.
633	polyphenol oxidase	110	Camellia sinensis	other	enzyme	Gregory, R.P.F. and Bendall, D.S., 1966. The purification and some properties of the polyphenol oxidase from tea (Camellia sinensis L.). Biochemical journal, 101(3), pp.569-581.
634	polyphenol oxidase	10	Camellia sinensis	other	enzyme	Gregory, R.P.F. and Bendall, D.S., 1966. The purification and some properties of the polyphenol oxidase from tea (Camellia sinensis L.). Biochemical journal, 101(3), pp.569-581.
635	polyphenol oxidase	16	Camellia sinensis	other	enzyme	Gregory, R.P.F. and Bendall, D.S., 1966. The purification and some properties of the polyphenol oxidase from tea (Camellia sinensis L.). Biochemical journal, 101(3), pp.569-581.
636	polyphenol oxidase	47	Camellia sinensis	other	enzyme	Gregory, R.P.F. and Bendall, D.S., 1966. The purification and some properties of the polyphenol oxidase from tea (Camellia sinensis L.). Biochemical journal, 101(3), pp.569-581.
637	polyphenol oxidase	130	Camellia sinensis	other	enzyme	Gregory, R.P.F. and Bendall, D.S., 1966. The purification and some properties of the polyphenol oxidase from tea (Camellia sinensis L.). Biochemical journal, 101(3), pp.569-581.
638	polyphenol oxidase	79	Camellia sinensis	other	enzyme	Gregory, R.P.F. and Bendall, D.S., 1966. The purification and some properties of the polyphenol oxidase from tea (Camellia sinensis L.). Biochemical journal, 101(3), pp.569-581.
639	polyphenol oxidase	170	Camellia sinensis	other	enzyme	Gregory, R.P.F. and Bendall, D.S., 1966. The purification and some properties of the polyphenol oxidase from tea (Camellia sinensis L.). Biochemical journal, 101(3), pp.569-581.
640	polyphenol oxidase	10	Camellia sinensis	other	enzyme	Gregory, R.P.F. and Bendall, D.S., 1966. The purification and some properties of the polyphenol oxidase from tea (Camellia sinensis L.). Biochemical journal, 101(3), pp.569-581.
641	polyphenol oxidase	20	Camellia sinensis	other	enzyme	Gregory, R.P.F. and Bendall, D.S., 1966. The purification and some properties of the polyphenol oxidase from tea (Camellia sinensis L.). Biochemical journal, 101(3), pp.569-581.
642	polyphenol oxidase	15	Camellia sinensis	other	enzyme	Gregory, R.P.F. and Bendall, D.S., 1966. The purification and some properties of the polyphenol oxidase from tea (Camellia sinensis L.). Biochemical journal, 101(3), pp.569-581.
643	polyphenol oxidase	8	Camellia sinensis	other	enzyme	Gregory, R.P.F. and Bendall, D.S., 1966. The purification and some properties of the polyphenol oxidase from tea (Camellia sinensis L.). Biochemical journal, 101(3), pp.569-581.
644	polyphenol oxidase	8	Camellia sinensis	other	enzyme	Gregory, R.P.F. and Bendall, D.S., 1966. The purification and some properties of the polyphenol oxidase from tea (Camellia sinensis L.). Biochemical journal, 101(3), pp.569-581.
277	ccoNOQP-encoded cyanide-sensitive oxidase (cytochrome bd type)	0.0405	Campylobacter jejuni	terminal	enzyme	Jackson, R.J., Elvers, K.T., Lee, L.J., Gidley, M.D., Wainwright, L.M., Lightfoot, J., Park, S.F. and Poole, R.K., 2007. Oxygen reactivity of both respiratory oxidases in Campylobacter jejuni: the cydAB genes encode a cyanide-resistant, low-affinity oxidase that is not of the cytochrome bd type. Journal of bacteriology, 189(5), pp.1604-1615.
278	ccoNOQP-encoded cyanide-sensitive oxidase (cytochrome bd type)	0.044	Campylobacter jejuni	terminal	enzyme	Jackson, R.J., Elvers, K.T., Lee, L.J., Gidley, M.D., Wainwright, L.M., Lightfoot, J., Park, S.F. and Poole, R.K., 2007. Oxygen reactivity of both respiratory oxidases in Campylobacter jejuni: the cydAB genes encode a cyanide-resistant, low-affinity oxidase that is not of the cytochrome bd type. Journal of bacteriology, 189(5), pp.1604-1615.
279	CioAB (cyanide-insensitiveoxidase)	0.083	Campylobacter jejuni	terminal	enzyme	Jackson, R.J., Elvers, K.T., Lee, L.J., Gidley, M.D., Wainwright, L.M., Lightfoot, J., Park, S.F. and Poole, R.K., 2007. Oxygen reactivity of both respiratory oxidases in Campylobacter jejuni: the cydAB genes encode a cyanide-resistant, low-affinity oxidase that is not of the cytochrome bd type. Journal of bacteriology, 189(5), pp.1604-1615.
780	hemoglobin	222	Campylobacter jejuni	other	enzyme	Lu, C., Egawa, T., Wainwright, L.M., Poole, R.K. and Yeh, S.R., 2007. Structural and functional properties of a truncated hemoglobin from a food-borne pathogen Campylobacter jejuni. Journal of Biological Chemistry, 282(18), pp.13627-13636.
781	hemoglobin	14	Campylobacter jejuni	other	enzyme	Lu, C., Egawa, T., Wainwright, L.M., Poole, R.K. and Yeh, S.R., 2007. Structural and functional properties of a truncated hemoglobin from a food-borne pathogen Campylobacter jejuni. Journal of Biological Chemistry, 282(18), pp.13627-13636.
782	hemoglobin	1885	Campylobacter jejuni	other	enzyme	Lu, C., Egawa, T., Wainwright, L.M., Poole, R.K. and Yeh, S.R., 2007. Structural and functional properties of a truncated hemoglobin from a food-borne pathogen Campylobacter jejuni. Journal of Biological Chemistry, 282(18), pp.13627-13636.
783	hemoglobin	15000	Campylobacter jejuni	other	enzyme	Lu, C., Egawa, T., Wainwright, L.M., Poole, R.K. and Yeh, S.R., 2007. Structural and functional properties of a truncated hemoglobin from a food-borne pathogen Campylobacter jejuni. Journal of Biological Chemistry, 282(18), pp.13627-13636.
787	Mb(WT)	1.1	Campylobacter jejuni	other	enzyme	Mukai, M., Savard, P.Y., Ouellet, H., Guertin, M. and Yeh, S.R., 2002. Unique Ligand‚àí Protein Interactions in a New Truncated Hemoglobin from Mycobacterium tuberculosis. Biochemistry, 41(12), pp.3897-3905.
840	Laccases (p-diphenol: dioxygen oxidoreductase, EC 1.10.3.2) (multi-copper oxidase)	31	Campylobacter jejuni	other	enzyme	Silva, C.S., Dur√£o, P., Fillat, A., Lindley, P.F., Martins, L.O. and Bento, I., 2012. Crystal structure of the multicopper oxidase from the pathogenic bacterium Campylobacter jejuni CGUG11284: characterization of a metallo-oxidase. Metallomics, 4(1), pp.37-47.
1052	Mueller‚ÄìHinton medium	0.0477	Campylobacter jejuni	easy	whole cells	Wainwright, L.M., Elvers, K.T., Park, S.F. and Poole, R.K., 2005. A truncated haemoglobin implicated in oxygen metabolism by the microaerophilic food-borne pathogen Campylobacter jejuni. Microbiology, 151(12), pp.4079-4091.
1053	Mueller‚ÄìHinton medium	0.0516	Campylobacter jejuni	easy	whole cells	Wainwright, L.M., Elvers, K.T., Park, S.F. and Poole, R.K., 2005. A truncated haemoglobin implicated in oxygen metabolism by the microaerophilic food-borne pathogen Campylobacter jejuni. Microbiology, 151(12), pp.4079-4091.
1054	Mueller‚ÄìHinton medium	0.0469	Campylobacter jejuni	easy	whole cells	Wainwright, L.M., Elvers, K.T., Park, S.F. and Poole, R.K., 2005. A truncated haemoglobin implicated in oxygen metabolism by the microaerophilic food-borne pathogen Campylobacter jejuni. Microbiology, 151(12), pp.4079-4091.
1055	Mueller‚ÄìHinton medium	0.0492	Campylobacter jejuni	easy	whole cells	Wainwright, L.M., Elvers, K.T., Park, S.F. and Poole, R.K., 2005. A truncated haemoglobin implicated in oxygen metabolism by the microaerophilic food-borne pathogen Campylobacter jejuni. Microbiology, 151(12), pp.4079-4091.
1047	formate	4	Campylobacter sputorum	easy	whole cells	Niekus, H.G., van Doorn, E. and Stouthamer, A.H., 1980. Oxygen consumption by Campylobacter sputorum subspecies bubulus with formate as substrate. Archives of microbiology, 127(2), pp.137-143.
1077	formate	1000	Campylobacter sputorum	hard	whole cells	Niekus, H.G., van Doorn, E. and Stouthamer, A.H., 1980. Oxygen consumption by Campylobacter sputorum subspecies bubulus with formate as substrate. Archives of microbiology, 127(2), pp.137-143.
545	methylamineoxidase	10	Candida boidinii	other	enzyme	Haywood, G.W. and Large, P.J., 1981. Microbial oxidation of amines. Distribution, purification and properties of two primary-amine oxidases from the yeast Candida boidinii grown on amines as sole nitrogen source. Biochemical Journal, 199(1), pp.187-201.
1026	acetate	1.3	Candida utilis	easy	whole cells	Johnson, M.J., 1967. Aerobic microbial growth at low oxygen concentrations. Journal of Bacteriology, 94(1), pp.101-108.
1120	glycerol plus	2.63	Candida utilis	easy	whole cells	Sinclair, C.G. and Ryder, D.N., 1975. Models for the continuous culture of microorganisms under both oxygen and carbon limiting conditions. Biotechnology and bioengineering, 17(3), pp.375-398.
34	desacetoxyvindoline 4-hydroxylase	45	Catharanthus roseus	other	enzyme	De Carolis, E. and De Luca, V., 1994. A novel 2-oxoglutarate-dependent dioxygenase involved in vindoline biosynthesis: characterization, purification and kinetic properties. In Primary and Secondary Metabolism of Plants and Cell Cultures III(pp. 281-287). Springer, Dordrecht.
507	desacetoxyvindoline 4-hydroxylase	45	Catharanthus roseus	other	enzyme	De Carolis, E. and De Luca, V., 1994. A novel 2-oxoglutarate-dependent dioxygenase involved in vindoline biosynthesis: characterization, purification and kinetic properties. In Primary and Secondary Metabolism of Plants and Cell Cultures III (pp. 281-287). Springer, Dordrecht.
988	glucose plus	2.77	Cephalosporium acremonium	easy	whole cells	Araujo, M.L.G.C., Giordano, R.C. and Hokka, C.O., 1999. Studies on the respiration rate of free and immobilized cells of Cephalosporium acremonium in cephalosporin C production. Biotechnology and bioengineering, 63(5), pp.593-600.
1068	Sodium alginic acid? -only compound listed as added to cultures	29.3	Cephalosporium acremonium	hard	whole cells	Khang, Y.H., Shankar, H. and Senatore, F., 1988. Modeling the effect of oxygen mass transfer on Œ≤-lactam antibiotic production by immobilized Cephalosporium acremonium. Biotechnology letters, 10(12), pp.861-866.
723	hexose oxidase	30	Chondrus crispus	other	enzyme	Groen, B.W., De Vries, S. and Duine, J.A., 1997. Characterization of hexose oxidase from the red seaweed Chondrus crispus. European journal of biochemistry, 244(3), pp.858-861.
153	Phenylalanine hydroxylase (PAH)	76	Chromobacterium violaceum	other	enzyme	Volner, A., Zoidakis, J. and Abu-Omar, M.M., 2003. Order of substrate binding in bacterial phenylalanine hydroxylase and its mechanistic implication for pterin-dependent oxygenases. JBIC Journal of Biological Inorganic Chemistry, 8(1-2), pp.121-128.
154	Phenylalanine hydroxylase (PAH)	84	Chromobacterium violaceum	other	enzyme	Volner, A., Zoidakis, J. and Abu-Omar, M.M., 2003. Order of substrate binding in bacterial phenylalanine hydroxylase and its mechanistic implication for pterin-dependent oxygenases. JBIC Journal of Biological Inorganic Chemistry, 8(1-2), pp.121-128.
155	Phenylalanine hydroxylase (PAH) (Pterin-dependent oxygenase)	76	Chromobacterium violaceum	other	enzyme	Volner, A., Zoidakis, J. and Abu-Omar, M.M., 2003. Order of substrate binding in bacterial phenylalanine hydroxylase and its mechanistic implication for pterin-dependent oxygenases. JBIC Journal of Biological Inorganic Chemistry, 8(1-2), pp.121-128.
494	phenylalanine hydroxylase (EC 1.14.16.1)	210	Chromobacterium violaceum	other	enzyme	Pember, S.O., Johnson, K.A., Villafranca, J.J. and Benkovic, S.J., 1989. Mechanistic studies on phenylalanine hydroxylase from Chromobacterium violaceum. Evidence for the formation of an enzyme-oxygen complex. Biochemistry, 28(5), pp.2124-2130.
495	Phenylalanine hydroxylase (PAH)	76	Chromobacterium violaceum	other	enzyme	Volner, A., Zoidakis, J. and Abu-Omar, M.M., 2003. Order of substrate binding in bacterial phenylalanine hydroxylase and its mechanistic implication for pterin-dependent oxygenases. JBIC Journal of Biological Inorganic Chemistry, 8(1), pp.121-128.
498	phenylalanine hydroxylase (PheH)	64	Chromobacterium violaceum	other	enzyme	Subedi, B.P. and Fitzpatrick, P.F., 2016. Kinetic mechanism and intrinsic rate constants for the reaction of a bacterial phenylalanine hydroxylase. Biochemistry, 55(49), pp.6848-6857.
499	phenylalanine hydroxylase (PheH)	110	Chromobacterium violaceum	other	enzyme	Subedi, B.P. and Fitzpatrick, P.F., 2016. Kinetic mechanism and intrinsic rate constants for the reaction of a bacterial phenylalanine hydroxylase. Biochemistry, 55(49), pp.6848-6857.
888	Phenylalanine Hydroxylase (EC1.14.16.1)	210	Chromobacterium violaceum	other	enzyme	Pember, S.O., Johnson, K.A., Villafranca, J.J. and Benkovic, S.J., 1989. Mechanistic studies on phenylalanine hydroxylase from Chromobacterium violaceum. Evidence for the formation of an enzyme-oxygen complex. Biochemistry, 28(5), pp.2124-2130.
803	ACC oxidase (ACCO)	16.2	Cicer arietinum	other	enzyme	De Rueda, P.M., allardo, M.G., Matilla, A.J. and Sanchez‚ÄìCalle, I.M., 1995. Preliminary characterization of 1-aminocyclopropane-1-carboxylate oxidase properties from embryonic axes of chick-pea (Cicer arietinum L.) seeds. Journal of Experimental Botany, 46(6), pp.695-700.
692	NADH oxidase	61.9	Clostridium acetobutylicum	other	enzyme	Kawasaki, S., Ishikura, J., Chiba, D., Nishino, T. and Niimura, Y., 2004. Purification and characterization of an H 2 O-forming NADH oxidase from Clostridium aminovalericum: existence of an oxygen-detoxifying enzyme in an obligate anaerobic bacteria. Archives of Microbiology, 181(4), pp.324-330.
697	NADH oxidase	540	Clostridium oroticum	other	enzyme	Kawasaki, S., Satoh, T., Todoroki, M. and Niimura, Y., 2009. b-type dihydroorotate dehydrogenase is purified as a H2O2-forming NADH oxidase from Bifidobacterium bifidum. Applied and environmental microbiology, 75(3), pp.629-636.
923	Gentisate 1,2-dioxygenase (GDO, EC1.13.11.4)	96	Comamonas testosteroni	other	enzyme	Hirano, S.I., Morikawa, M., Takano, K., Imanaka, T. and Kanaya, S., 2007. Gentisate 1, 2-dioxygenase from Xanthobacter polyaromaticivorans 127W. Bioscience, biotechnology, and biochemistry, pp.0612070192-0612070192.
1	4,5-PCD (protocatechuate 4,5-dioxygenase)	125	Comamonas testosteroni	other	enzyme	Arciero, D. M., Orville, A. M., & Lipscomb, J. D. (1990). Protocatechuate 4,5-dioxygenase from Pseudomonas testosteroni. Methods in enzymology, 188, 89‚Äì95. https://doi.org/10.1016/0076-6879(90)88017-5
22	GenDOPt (gentisate 1,2-dioxygenase)	96	Comamonas testosteroni	other	enzyme	Harpel, M. R., & Lipscomb, J. D. (1990). Gentisate 1,2-dioxygenase from pseudomonas. Purification, characterization, and comparison of the enzymes from Pseudomonas testosteroni and Pseudomonas acidovorans. The Journal of biological chemistry, 265(11), 6301‚Äì6311.
29	biphenyl dioxygenase	28	Comamonas testosteroni	other	enzyme	Imbeault, N.Y., Powlowski, J.B., Colbert, C.L., Bolin, J.T. and Eltis, L.D., 2000. Steady-state kinetic characterization and crystallization of a polychlorinated biphenyl-transforming dioxygenase. Journal of Biological Chemistry, 275(17), pp.12430-12437.
506	biphenyl dioxygenase (BPDO)	28	Comamonas testosteroni	other	enzyme	Agar, N.Y.R., 2002. Identification of molecular determinants of substrate specificity and activity for biphenyl dioxygenase from Comamonas testosteroni B-356 (Doctoral dissertation, Concordia University).
1016	l-lactate	0.11	Comamonas testosteroni	easy	whole cells	Gerritse, J., Schut, F.R.I.T.S. and Gottschal, J.C., 1992. Modelling of mixed chemostat cultures of an aerobic bacterium, Comamonas testosteroni, and an anaerobic bacterium, Veillonella alcalescens: comparison with experimental data. Applied and Environmental Microbiology, 58(5), pp.1466-1476.
1099	l-lactate	350	Comamonas testosteroni	vhard	whole cells	Gerritse, J., Schut, F.R.I.T.S. and Gottschal, J.C., 1992. Modelling of mixed chemostat cultures of an aerobic bacterium, Comamonas testosteroni, and an anaerobic bacterium, Veillonella alcalescens: comparison with experimental data. Applied and Environmental Microbiology, 58(5), pp.1466-1476.
368	Laccase Lcc1	21	Coprinus cinereus	other	enzyme	Yaver, D.S., Overjero, M.D.C., Xu, F., Nelson, B.A., Brown, K.M., Halkier, T., Bernauer, S., Brown, S.H. and Kauppinen, S., 1999. Molecular characterization of laccase genes from the basidiomycete Coprinus cinereus and heterologous expression of the laccase Lcc1. Applied and Environmental Microbiology, 65(11), pp.4943-4948.
394	Laccase CcL	21	Coprinus cinereus	other	enzyme	Xu, F., 2001. Dioxygen reactivity of laccase. Applied biochemistry and biotechnology, 95(2), pp.125-133.
399	Laccase CcL	34	Coprinus cinereus	other	enzyme	Xu, F., 2001. Dioxygen reactivity of laccase. Applied biochemistry and biotechnology, 95(2), pp.125-133.
895	alternative oxidase (AOX)	30	Cucumis melo	other	enzyme	Kano, H. and Kageyama, M., 1977. Effects of cyanide on the respiration of musk melon (Cucumis melo L.) roots. Plant and cell physiology, 18(5), pp.1149-1153.
152	L-Ascorbate oxidase	114	Cucurbita	other	enzyme	Nakajima, H., Tahida, T., Tanaka, H. and Horiike, K., 2002. Accurate measurement of near-micromolar oxygen concentrations in aqueous solutions based on enzymatic extradiol cleavage of 4-chlorocatechol: applications to improved low-oxygen experimental systems and quantitative assessment of back diffusion of oxygen from the atmosphere. The Journal of Biochemistry, 131(4), pp.523-531.
3	GenDOPa (gentisate 1,2-dioxygenase)	55	Delftia acidovorans	other	enzyme	Harpel, M. R., & Lipscomb, J. D. (1990). Gentisate 1,2-dioxygenase from pseudomonas. Purification, characterization, and comparison of the enzymes from Pseudomonas testosteroni and Pseudomonas acidovorans. The Journal of biological chemistry, 265(11), 6301‚Äì6311.
465	tryptophan 2,3-dioxygenase	35.079	Delftia acidovorans	other	enzyme	Brady, F.O., Monaco, M.E., Forman, H.J., Schutz, G. and Feigelson, P., 1972. On the role of copper in activation of and catalysis by tryptophan-2, 3-dioxygenase. Journal of Biological Chemistry, 247(24), pp.7915-7922.
497	p-HydroxybenzoateHydroxylase	520	Delftia acidovorans	other	enzyme	Nakamura, S., Ogura, Y., Yano, K., Higashi, N. and Arima, K., 1970. Kinetic studies on the reaction mechanism of p-hydroxybenzoate hydroxylase. Biochemistry, 9(16), pp.3235-3242.
922	Gentisate 1,2-dioxygenase (GDO, EC1.13.11.4)	55	Delftia acidovorans	other	enzyme	Hirano, S.I., Morikawa, M., Takano, K., Imanaka, T. and Kanaya, S., 2007. Gentisate 1, 2-dioxygenase from Xanthobacter polyaromaticivorans 127W. Bioscience, biotechnology, and biochemistry, pp.0612070192-0612070192.
280	bd quinol oxidase	0.3	Desulfovibrio vulgaris	terminal	enzyme	Ramel, F., Amrani, A., Pieulle, L., Lamrabet, O., Voordouw, G., Seddiki, N., Br√®thes, D., Dolla, A. and Brasseur, G., 2013. Membrane-bound oxygen reductases of the anaerobic sulfate-reducing Desulfovibrio vulgaris Hildenborough: roles in oxygen defence and electron link with periplasmic hydrogen oxidation. Microbiology, 159(Pt_12), pp.2663-2673.
281	cc(b/o)o3 cytochrome oxidase	0.62	Desulfovibrio vulgaris	terminal	enzyme	Ramel, F., Amrani, A., Pieulle, L., Lamrabet, O., Voordouw, G., Seddiki, N., Br√®thes, D., Dolla, A. and Brasseur, G., 2013. Membrane-bound oxygen reductases of the anaerobic sulfate-reducing Desulfovibrio vulgaris Hildenborough: roles in oxygen defence and electron link with periplasmic hydrogen oxidation. Microbiology, 159(Pt_12), pp.2663-2673.
1020	"marine broth"	0.029	Dinoroseobacter shibae	easy	whole cells	Gong, X., Garcia-Robledo, E., Schramm, A. and Revsbech, N.P., 2016. Respiratory kinetics of marine bacteria exposed to decreasing oxygen concentrations. Applied and environmental microbiology, 82(5), pp.1412-1422.
1024	"marine broth"	0.016	Dinoroseobacter shibae	easy	whole cells	Gong, X., Garcia-Robledo, E., Schramm, A. and Revsbech, N.P., 2016. Respiratory kinetics of marine bacteria exposed to decreasing oxygen concentrations. Applied and environmental microbiology, 82(5), pp.1412-1422.
707	EhiNROR (NAD(P)H-dependent rubredoxin reductase)	6	Entamoeba histolytica	other	enzyme	Cabeza, M.S., Guerrero, S.A., Iglesias, A.A. and Arias, D.G., 2015. New enzymatic pathways for the reduction of reactive oxygen species in Entamoeba histolytica. Biochimica et Biophysica Acta (BBA)-General Subjects, 1850(6), pp.1233-1244.
742	flavohaemoglobin Hmp (NO oxy\genase)	47	Escherichia coli	other	enzyme	MILLS, C.E., SEDELNIKOVA, S., S√òBALLE, B., HUGHES, M.N. and POOLE, R.K., 2001. Escherichia coli flavohaemoglobin (Hmp) with equistoichiometric FAD and haem contents has a low affinity for dioxygen in the absence or presence of nitric oxide. Biochemical Journal, 353(2), pp.207-213.
743	flavohaemoglobin Hmp (NO oxygenase)	60	Escherichia coli	other	enzyme	MILLS, C.E., SEDELNIKOVA, S., S√òBALLE, B., HUGHES, M.N. and POOLE, R.K., 2001. Escherichia coli flavohaemoglobin (Hmp) with equistoichiometric FAD and haem contents has a low affinity for dioxygen in the absence or presence of nitric oxide. Biochemical Journal, 353(2), pp.207-213.
785	trHbN(WT)	357	Escherichia coli	other	enzyme	Mukai, M., Savard, P.Y., Ouellet, H., Guertin, M. and Yeh, S.R., 2002. Unique Ligand‚àí Protein Interactions in a New Truncated Hemoglobin from Mycobacterium tuberculosis. Biochemistry, 41(12), pp.3897-3905.
1027	cytochrome bo3	1	Escherichia coli	terminal	enzyme	Verkhovsky, M.I., Morgan, J.E., Puustinen, A. and Wikstr√∂m, M., 1996. Kinetic trapping of oxygen in cell respiration. Nature, 380(6571), pp.268-270.
1028	cytochrome oo3	6	Escherichia coli	terminal	enzyme	Verkhovsky, M.I., Morgan, J.E., Puustinen, A. and Wikstr√∂m, M., 1996. Kinetic trapping of oxygen in cell respiration. Nature, 380(6571), pp.268-270.
1026	cytochrome bd	0.28	Escherichia coli	terminal	enzyme	Belevich, I., Borisov, V.B., Konstantinov, A.A. and Verkhovsky, M.I., 2005. Oxygenated complex of cytochrome bd from Escherichia coli: stability and photolability. FEBS letters, 579(21), pp.4567-4570.
715	flavohaemoglobin (Hmp)	6.2	Escherichia coli	other	enzyme	Ramsay, R.R., Sablin, S.O., Bachurin, S.O. and Singer, T.P., 1993. Oxidation of tetrahydrostilbazole by monoamine oxidase A demonstrates the effect of alternate pathways in the kinetic mechanism. Biochemistry, 32(35), pp.9025-9030.
862	Taurine oc-ketoglutarate dioxygenase (tauD)	41	Escherichia coli	other	enzyme	McCusker, K.P., 2009. Mechanisms of oxygen activation and coupling to carbon-hydrogen cleavage in taurine alpha-ketoglutarate dioxygenase (TauD) and active-site mutants. University of California, Berkeley.
863	Taurine oc-ketoglutarate dioxygenase (tauD)	19	Escherichia coli	other	enzyme	McCusker, K.P., 2009. Mechanisms of oxygen activation and coupling to carbon-hydrogen cleavage in taurine alpha-ketoglutarate dioxygenase (TauD) and active-site mutants. University of California, Berkeley.
864	Taurine oc-ketoglutarate dioxygenase (tauD)	39	Escherichia coli	other	enzyme	McCusker, K.P., 2009. Mechanisms of oxygen activation and coupling to carbon-hydrogen cleavage in taurine alpha-ketoglutarate dioxygenase (TauD) and active-site mutants. University of California, Berkeley.
865	Taurine oc-ketoglutarate dioxygenase (tauD)	38	Escherichia coli	other	enzyme	McCusker, K.P., 2009. Mechanisms of oxygen activation and coupling to carbon-hydrogen cleavage in taurine alpha-ketoglutarate dioxygenase (TauD) and active-site mutants. University of California, Berkeley.
866	Taurine oc-ketoglutarate dioxygenase (tauD)	28	Escherichia coli	other	enzyme	McCusker, K.P., 2009. Mechanisms of oxygen activation and coupling to carbon-hydrogen cleavage in taurine alpha-ketoglutarate dioxygenase (TauD) and active-site mutants. University of California, Berkeley.
867	Taurine oc-ketoglutarate dioxygenase (tauD)	41	Escherichia coli	other	enzyme	McCusker, K.P., 2009. Mechanisms of oxygen activation and coupling to carbon-hydrogen cleavage in taurine alpha-ketoglutarate dioxygenase (TauD) and active-site mutants. University of California, Berkeley.
868	Taurine oc-ketoglutarate dioxygenase (tauD)	26	Escherichia coli	other	enzyme	McCusker, K.P., 2009. Mechanisms of oxygen activation and coupling to carbon-hydrogen cleavage in taurine alpha-ketoglutarate dioxygenase (TauD) and active-site mutants. University of California, Berkeley.
869	Taurine oc-ketoglutarate dioxygenase (tauD)	49	Escherichia coli	other	enzyme	McCusker, K.P., 2009. Mechanisms of oxygen activation and coupling to carbon-hydrogen cleavage in taurine alpha-ketoglutarate dioxygenase (TauD) and active-site mutants. University of California, Berkeley.
870	Taurine oc-ketoglutarate dioxygenase (tauD)	42	Escherichia coli	other	enzyme	McCusker, K.P., 2009. Mechanisms of oxygen activation and coupling to carbon-hydrogen cleavage in taurine alpha-ketoglutarate dioxygenase (TauD) and active-site mutants. University of California, Berkeley.
871	Taurine oc-ketoglutarate dioxygenase (tauD)	54.7	Escherichia coli	other	enzyme	McCusker, K.P., 2009. Mechanisms of oxygen activation and coupling to carbon-hydrogen cleavage in taurine alpha-ketoglutarate dioxygenase (TauD) and active-site mutants. University of California, Berkeley.
872	Taurine oc-ketoglutarate dioxygenase (tauD)	5.6	Escherichia coli	other	enzyme	McCusker, K.P., 2009. Mechanisms of oxygen activation and coupling to carbon-hydrogen cleavage in taurine alpha-ketoglutarate dioxygenase (TauD) and active-site mutants. University of California, Berkeley.
873	Taurine oc-ketoglutarate dioxygenase (tauD)	6	Escherichia coli	other	enzyme	McCusker, K.P., 2009. Mechanisms of oxygen activation and coupling to carbon-hydrogen cleavage in taurine alpha-ketoglutarate dioxygenase (TauD) and active-site mutants. University of California, Berkeley.
874	Taurine oc-ketoglutarate dioxygenase (tauD)	56	Escherichia coli	other	enzyme	McCusker, K.P., 2009. Mechanisms of oxygen activation and coupling to carbon-hydrogen cleavage in taurine alpha-ketoglutarate dioxygenase (TauD) and active-site mutants. University of California, Berkeley.
875	Taurine oc-ketoglutarate dioxygenase (tauD)	51	Escherichia coli	other	enzyme	McCusker, K.P., 2009. Mechanisms of oxygen activation and coupling to carbon-hydrogen cleavage in taurine alpha-ketoglutarate dioxygenase (TauD) and active-site mutants. University of California, Berkeley.
145	¬Øavohaemoglobin Hmp (NO oxygenase)	15	Escherichia coli	other	enzyme	Catherine, E., SEDELNIKOVA, S., S√òBALLE, B., HUGHES, M.N. and POOLE, R.K., 2001. Escherichia coli flavohaemoglobin (Hmp) with equistoichiometric FAD and haem contents has a low affinity for dioxygen in the absence or presence of nitric oxide. Biochemical Journal, 353(2), pp.207-213.
146	E. coli	60	Escherichia coli	other	enzyme	Gardner, A.M., Martin, L.A., Gardner, P.R., Dou, Y. and Olson, J.S., 2000. Steady-state and transient kinetics of Escherichia coli nitric-oxide dioxygenase (flavohemoglobin) The B10 tyrosine hydroxyl is essential for dioxygen binding and catalysis. Journal of Biological Chemistry, 275(17), pp.12581-12589.
147	Flavohaemoglobin Hmp (NO oxygenase)	80	Escherichia coli	other	enzyme	Catherine, E., SEDELNIKOVA, S., S√òBALLE, B., HUGHES, M.N. and POOLE, R.K., 2001. Escherichia coli flavohaemoglobin (Hmp) with equistoichiometric FAD and haem contents has a low affinity for dioxygen in the absence or presence of nitric oxide. Biochemical Journal, 353(2), pp.207-213.
148	Nitric-oxide Dioxygenase (Flavohemoglobin)	100	Escherichia coli	other	enzyme	Gardner, A.M., Martin, L.A., Gardner, P.R., Dou, Y. and Olson, J.S., 2000. Steady-state and transient kinetics of Escherichia coli nitric-oxide dioxygenase (flavohemoglobin) The B10 tyrosine hydroxyl is essential for dioxygen binding and catalysis. Journal of Biological Chemistry, 275(17), pp.12581-12589.
149	Nitric-oxide Dioxygenase (Flavohemoglobin)	35	Escherichia coli	other	enzyme	Gardner, A.M., Martin, L.A., Gardner, P.R., Dou, Y. and Olson, J.S., 2000. Steady-state and transient kinetics of Escherichia coli nitric-oxide dioxygenase (flavohemoglobin) The B10 tyrosine hydroxyl is essential for dioxygen binding and catalysis. Journal of Biological Chemistry, 275(17), pp.12581-12589.
150	Nitric-oxide Dioxygenase (Flavohemoglobin)	27	Escherichia coli	other	enzyme	Gardner, A.M., Martin, L.A., Gardner, P.R., Dou, Y. and Olson, J.S., 2000. Steady-state and transient kinetics of Escherichia coli nitric-oxide dioxygenase (flavohemoglobin) The B10 tyrosine hydroxyl is essential for dioxygen binding and catalysis. Journal of Biological Chemistry, 275(17), pp.12581-12589.
151	Nitric-oxide Dioxygenase (Flavohemoglobin)	13	Escherichia coli	other	enzyme	Gardner, A.M., Martin, L.A., Gardner, P.R., Dou, Y. and Olson, J.S., 2000. Steady-state and transient kinetics of Escherichia coli nitric-oxide dioxygenase (flavohemoglobin) The B10 tyrosine hydroxyl is essential for dioxygen binding and catalysis. Journal of Biological Chemistry, 275(17), pp.12581-12589.
156	taurine R-ketoglutarate dioxygenase (TauD) F159A	43	Escherichia coli	other	enzyme	McCusker, K.P. and Klinman, J.P., 2010. An Active-Site Phenylalanine Directs Substrate Binding and C‚àí H Cleavage in the Œ±-Ketoglutarate-Dependent Dioxygenase TauD. Journal of the American Chemical Society, 132(14), pp.5114-5120.
157	taurine R-ketoglutarate dioxygenase (TauD) F159L	26	Escherichia coli	other	enzyme	McCusker, K.P. and Klinman, J.P., 2010. An Active-Site Phenylalanine Directs Substrate Binding and C‚àí H Cleavage in the Œ±-Ketoglutarate-Dependent Dioxygenase TauD. Journal of the American Chemical Society, 132(14), pp.5114-5120.
158	taurine R-ketoglutarate dioxygenase (TauD) F159V	50	Escherichia coli	other	enzyme	McCusker, K.P. and Klinman, J.P., 2010. An Active-Site Phenylalanine Directs Substrate Binding and C‚àí H Cleavage in the Œ±-Ketoglutarate-Dependent Dioxygenase TauD. Journal of the American Chemical Society, 132(14), pp.5114-5120.
159	taurine R-ketoglutarate dioxygenase (TauD) wild type	42	Escherichia coli	other	enzyme	McCusker, K.P. and Klinman, J.P., 2010. An Active-Site Phenylalanine Directs Substrate Binding and C‚àí H Cleavage in the Œ±-Ketoglutarate-Dependent Dioxygenase TauD. Journal of the American Chemical Society, 132(14), pp.5114-5120.
161	N-Methyltryptophan oxidase (MTOX)	610	Escherichia coli	other	enzyme	Khanna, P. and Jorns, M.S., 2001. N-Methyltryptophan oxidase from Escherichia coli: Reaction kinetics with N-methyl amino acid and carbinolamine substrates. Biochemistry, 40(5), pp.1451-1459.
162	N-Methyltryptophan oxidase (MTOX)	9.66667	Escherichia coli	other	enzyme	Ralph, E.C. and Fitzpatrick, P.F., 2005. pH and kinetic isotope effects on sarcosine oxidation by N-methyltryptophan oxidase. Biochemistry, 44(8), pp.3074-3081.
282	Cytochrome b558-d complex	0.38	Escherichia coli	terminal	enzyme	Kita, K., Konishi, K. and Anraku, Y., 1984. Terminal oxidases of Escherichia coli aerobic respiratory chain. II. Purification and properties of cytochrome b558-d complex from cells grown with limited oxygen and evidence of branched electron-carrying systems. Journal of Biological Chemistry, 259(5), pp.3375-3381.
283	Cytochrome b562-o complex	2	Escherichia coli	terminal	enzyme	Kita, K., Konishi, K. and Anraku, Y., 1984. Terminal oxidases of Escherichia coli aerobic respiratory chain. II. Purification and properties of cytochrome b558-d complex from cells grown with limited oxygen and evidence of branched electron-carrying systems. Journal of Biological Chemistry, 259(5), pp.3375-3381.
284	Cytochrome bd	0.0034	Escherichia coli	terminal	enzyme	D'mello, R., Hill, S. and Poole, R.K., 1996. The cytochrome bd quinol oxidase in Escherichia coli has an extremely high oxygen affinity and two oxygen-binding haems: implications for regulation of activity in vivo by oxygen inhibition. Microbiology, 142(4), pp.755-763.
285	cytochrome bo' (quinol oxidase)	0.16	Escherichia coli	terminal	enzyme	D'Mello, R., Hill, S. and Poole, R.K., 1995. The oxygen affinity of cytochrome bo'in Escherichia coli determined by the deoxygenation of oxyleghemoglobin and oxymyoglobin: Km values for oxygen are in the submicromolar range. Journal of bacteriology, 177(3), pp.867-870.
286	cytochrome bo' (quinol oxidase)	0.15	Escherichia coli	terminal	enzyme	D'Mello, R., Hill, S. and Poole, R.K., 1995. The oxygen affinity of cytochrome bo'in Escherichia coli determined by the deoxygenation of oxyleghemoglobin and oxymyoglobin: Km values for oxygen are in the submicromolar range. Journal of bacteriology, 177(3), pp.867-870.
287	cytochrome bo' (quinol oxidase)	0.35	Escherichia coli	terminal	enzyme	D'Mello, R., Hill, S. and Poole, R.K., 1995. The oxygen affinity of cytochrome bo'in Escherichia coli determined by the deoxygenation of oxyleghemoglobin and oxymyoglobin: Km values for oxygen are in the submicromolar range. Journal of bacteriology, 177(3), pp.867-870.
288	cytochrome bo' (quinol oxidase)	0.2	Escherichia coli	terminal	enzyme	D'Mello, R., Hill, S. and Poole, R.K., 1995. The oxygen affinity of cytochrome bo'in Escherichia coli determined by the deoxygenation of oxyleghemoglobin and oxymyoglobin: Km values for oxygen are in the submicromolar range. Journal of bacteriology, 177(3), pp.867-870.
289	Cytochrome bd	0.01	Escherichia coli	terminal	enzyme	Juenemann, S., Butterworth, P.J. and Wrigglesworth, J.M., 1995. A suggested mechanism for the catalytic cycle of cytochrome bd terminal oxidase based on kinetic analysis. Biochemistry, 34(45), pp.14861-14867.
290	Cytochrome bd	0.07	Escherichia coli	terminal	enzyme	Juenemann, S., Butterworth, P.J. and Wrigglesworth, J.M., 1995. A suggested mechanism for the catalytic cycle of cytochrome bd terminal oxidase based on kinetic analysis. Biochemistry, 34(45), pp.14861-14867.
291	Cytochrome bd	0.13	Escherichia coli	terminal	enzyme	Juenemann, S., Butterworth, P.J. and Wrigglesworth, J.M., 1995. A suggested mechanism for the catalytic cycle of cytochrome bd terminal oxidase based on kinetic analysis. Biochemistry, 34(45), pp.14861-14867.
292	Cytochrome bd	0.0084	Escherichia coli	terminal	enzyme	D'mello, R., Hill, S. and Poole, R.K., 1996. The cytochrome bd quinol oxidase in Escherichia coli has an extremely high oxygen affinity and two oxygen-binding haems: implications for regulation of activity in vivo by oxygen inhibition. Microbiology, 142(4), pp.755-763.
293	Cytochrome bd	0.003	Escherichia coli	terminal	enzyme	D'mello, R., Hill, S. and Poole, R.K., 1996. The cytochrome bd quinol oxidase in Escherichia coli has an extremely high oxygen affinity and two oxygen-binding haems: implications for regulation of activity in vivo by oxygen inhibition. Microbiology, 142(4), pp.755-763.
294	Cytochrome bd	0.0058	Escherichia coli	terminal	enzyme	D'mello, R., Hill, S. and Poole, R.K., 1996. The cytochrome bd quinol oxidase in Escherichia coli has an extremely high oxygen affinity and two oxygen-binding haems: implications for regulation of activity in vivo by oxygen inhibition. Microbiology, 142(4), pp.755-763.
295	flavohaemoglobin (Hmp) (as NADH oxidase)	2.6	Escherichia coli	other	enzyme	Poole, R.K., Ioannidis, N. and Orii, Y., 1996. Reactions of the Escherichia coli flavohaemoglobin (Hmp) with NADH and near-micromolar oxygen: oxygen affinity of NADH oxidase activity. Microbiology, 142(5), pp.1141-1148.
296	cytochrome bo' (quinol oxidase)	0.085	Escherichia coli	terminal	enzyme	D'Mello, R., Hill, S. and Poole, R.K., 1995. The oxygen affinity of cytochrome bo'in Escherichia coli determined by the deoxygenation of oxyleghemoglobin and oxymyoglobin: Km values for oxygen are in the submicromolar range. Journal of bacteriology, 177(3), pp.867-870.
297	cytochrome bo' (quinol oxidase)	0.016	Escherichia coli	terminal	enzyme	D'Mello, R., Hill, S. and Poole, R.K., 1995. The oxygen affinity of cytochrome bo'in Escherichia coli determined by the deoxygenation of oxyleghemoglobin and oxymyoglobin: Km values for oxygen are in the submicromolar range. Journal of bacteriology, 177(3), pp.867-870.
298	cytochrome bo' (quinol oxidase)	0.025	Escherichia coli	terminal	enzyme	D'Mello, R., Hill, S. and Poole, R.K., 1995. The oxygen affinity of cytochrome bo'in Escherichia coli determined by the deoxygenation of oxyleghemoglobin and oxymyoglobin: Km values for oxygen are in the submicromolar range. Journal of bacteriology, 177(3), pp.867-870.
299	cytochrome bo' (quinol oxidase)	0.046	Escherichia coli	terminal	enzyme	D'Mello, R., Hill, S. and Poole, R.K., 1995. The oxygen affinity of cytochrome bo'in Escherichia coli determined by the deoxygenation of oxyleghemoglobin and oxymyoglobin: Km values for oxygen are in the submicromolar range. Journal of bacteriology, 177(3), pp.867-870.
300	cytochrome bo3	1	Escherichia coli	terminal	enzyme	Verkhovsky, M.I., Morgan, J.E., Puustinen, A. and Wikstr√∂m, M., 1996. Kinetic trapping of oxygen in cell respiration. Nature, 380(6571), pp.268-270.
301	(Cyo+, Cyd‚àí, VHb+)	2.6	Escherichia coli	terminal	enzyme	Tsai, P.S., N√§geli, M. and Bailey, J.E., 1996. Intracellular expression of Vitreoscilla hemoglobin modifies microaerobic Escherichia coli metabolism through elevated concentration and specific activity of cytochrome o. Biotechnology and bioengineering, 49(2), pp.151-160.
302	(Cyo+, Cyd‚àí)	4.1	Escherichia coli	terminal	enzyme	Tsai, P.S., N√§geli, M. and Bailey, J.E., 1996. Intracellular expression of Vitreoscilla hemoglobin modifies microaerobic Escherichia coli metabolism through elevated concentration and specific activity of cytochrome o. Biotechnology and bioengineering, 49(2), pp.151-160.
303	(Cyo‚àí, Cyd+, VHb+)	0.21	Escherichia coli	terminal	enzyme	Tsai, P.S., N√§geli, M. and Bailey, J.E., 1996. Intracellular expression of Vitreoscilla hemoglobin modifies microaerobic Escherichia coli metabolism through elevated concentration and specific activity of cytochrome o. Biotechnology and bioengineering, 49(2), pp.151-160.
304	(Cyo‚àí, Cyd+)	0.19	Escherichia coli	terminal	enzyme	Tsai, P.S., N√§geli, M. and Bailey, J.E., 1996. Intracellular expression of Vitreoscilla hemoglobin modifies microaerobic Escherichia coli metabolism through elevated concentration and specific activity of cytochrome o. Biotechnology and bioengineering, 49(2), pp.151-160.
305	cytochrom 0	0.2	Escherichia coli	terminal	enzyme	Rice, C.W. and Hempfling, W.P., 1978. Oxygen-limited continuous culture and respiratory energy conservation in Escherichia coli. Journal of bacteriology, 134(1), pp.115-124.
306	cytochrome d	0.024	Escherichia coli	terminal	enzyme	Rice, C.W. and Hempfling, W.P., 1978. Oxygen-limited continuous culture and respiratory energy conservation in Escherichia coli. Journal of bacteriology, 134(1), pp.115-124.
370	Copper amine oxidases (CuAOs)	25.2	Escherichia coli	other	enzyme	Gaule, T.G., Smith, M.A., Tych, K.M., Pirrat, P., Trinh, C.H., Pearson, A.R., Knowles, P.F. and McPherson, M.J., 2018. Oxygen activation switch in the copper amine oxidase of Escherichia coli. Biochemistry, 57(36), pp.5301-5314.
371	Copper amine oxidases (CuAOs)	24.1	Escherichia coli	other	enzyme	Gaule, T.G., Smith, M.A., Tych, K.M., Pirrat, P., Trinh, C.H., Pearson, A.R., Knowles, P.F. and McPherson, M.J., 2018. Oxygen activation switch in the copper amine oxidase of Escherichia coli. Biochemistry, 57(36), pp.5301-5314.
372	Copper amine oxidases (CuAOs)	20.7	Escherichia coli	other	enzyme	Gaule, T.G., Smith, M.A., Tych, K.M., Pirrat, P., Trinh, C.H., Pearson, A.R., Knowles, P.F. and McPherson, M.J., 2018. Oxygen activation switch in the copper amine oxidase of Escherichia coli. Biochemistry, 57(36), pp.5301-5314.
373	Copper amine oxidases (CuAOs)	16.6	Escherichia coli	other	enzyme	Gaule, T.G., Smith, M.A., Tych, K.M., Pirrat, P., Trinh, C.H., Pearson, A.R., Knowles, P.F. and McPherson, M.J., 2018. Oxygen activation switch in the copper amine oxidase of Escherichia coli. Biochemistry, 57(36), pp.5301-5314.
484	factor inhibiting hypoxia inducible factor, non-heme Fe(II) Œ±KG-dependent oxygenases	221	Escherichia coli	other	enzyme	Chaplin, V.D., Valliere, M.A., Hangasky, J.A. and Knapp, M.J., 2018. Investigations on the role of a solvent tunnel in the Œ±-ketoglutarate dependent oxygenase factor inhibiting HIF (FIH). Journal of inorganic biochemistry, 178, pp.63-69.
485	factor inhibiting hypoxia inducible factor, non-heme Fe(II) Œ±KG-dependent oxygenases	440	Escherichia coli	other	enzyme	Chaplin, V.D., Valliere, M.A., Hangasky, J.A. and Knapp, M.J., 2018. Investigations on the role of a solvent tunnel in the Œ±-ketoglutarate dependent oxygenase factor inhibiting HIF (FIH). Journal of inorganic biochemistry, 178, pp.63-69.
486	factor inhibiting hypoxia inducible factor, non-heme Fe(II) Œ±KG-dependent oxygenases	250	Escherichia coli	other	enzyme	Chaplin, V.D., Valliere, M.A., Hangasky, J.A. and Knapp, M.J., 2018. Investigations on the role of a solvent tunnel in the Œ±-ketoglutarate dependent oxygenase factor inhibiting HIF (FIH). Journal of inorganic biochemistry, 178, pp.63-69.
487	factor inhibiting hypoxia inducible factor, non-heme Fe(II) Œ±KG-dependent oxygenases	758	Escherichia coli	other	enzyme	Chaplin, V.D., Valliere, M.A., Hangasky, J.A. and Knapp, M.J., 2018. Investigations on the role of a solvent tunnel in the Œ±-ketoglutarate dependent oxygenase factor inhibiting HIF (FIH). Journal of inorganic biochemistry, 178, pp.63-69.
541	N-methyltryptophan oxidase	5	Escherichia coli	other	enzyme	Ralph, E.C., 2010. The chemical mechanisms of flavin-dependent amine oxidases and the plasticity of the two-his one-carboxylate facial triad in tyrosine hydroxylase (Doctoral dissertation, Texas A & M University).
542	N-methyltryptophan oxidase	8	Escherichia coli	other	enzyme	Ralph, E.C., 2010. The chemical mechanisms of flavin-dependent amine oxidases and the plasticity of the two-his one-carboxylate facial triad in tyrosine hydroxylase (Doctoral dissertation, Texas A & M University).
673	copper amine oxidase	25.2	Escherichia coli	other	enzyme	Gaule, T.G., Smith, M.A., Tych, K.M., Pirrat, P., Trinh, C.H., Pearson, A.R., Knowles, P.F. and McPherson, M.J., 2018. Oxygen activation switch in the copper amine oxidase of Escherichia coli. Biochemistry, 57(36), pp.5301-5314.
674	copper amine oxidase	24.1	Escherichia coli	other	enzyme	Gaule, T.G., Smith, M.A., Tych, K.M., Pirrat, P., Trinh, C.H., Pearson, A.R., Knowles, P.F. and McPherson, M.J., 2018. Oxygen activation switch in the copper amine oxidase of Escherichia coli. Biochemistry, 57(36), pp.5301-5314.
675	copper amine oxidase	20.7	Escherichia coli	other	enzyme	Gaule, T.G., Smith, M.A., Tych, K.M., Pirrat, P., Trinh, C.H., Pearson, A.R., Knowles, P.F. and McPherson, M.J., 2018. Oxygen activation switch in the copper amine oxidase of Escherichia coli. Biochemistry, 57(36), pp.5301-5314.
676	copper amine oxidase	16.6	Escherichia coli	other	enzyme	Gaule, T.G., Smith, M.A., Tych, K.M., Pirrat, P., Trinh, C.H., Pearson, A.R., Knowles, P.F. and McPherson, M.J., 2018. Oxygen activation switch in the copper amine oxidase of Escherichia coli. Biochemistry, 57(36), pp.5301-5314.
705	flavohemoglobin (flavoHb) NO dioxygenases	90	Escherichia coli	other	enzyme	Martin, L.A., Olson, J.S., Riggs, A.F., Zhu, H., Gardner, A.M., Dou, Y., Li, T. and Gardner, P.R., 2000. Nitric-oxide dioxygenase activity and function of flavohemoglobins: sensitivity to nitric oxide and carbon monoxide inhibition. Journal of Biological Chemistry, 275(41), pp.31581-31587.
1019	cytochrome bo	6.05	Escherichia coli	terminal	enzyme	Mason, M.G., Shepherd, M., Nicholls, P., Dobbin, P.S., Dodsworth, K.S., Poole, R.K. and Cooper, C.E., 2009. Cytochrome bd confers nitric oxide resistance to Escherichia coli. Nature chemical biology, 5(2), pp.94-96.
1020	cytochrome bd	0.27	Escherichia coli	terminal	enzyme	Mason, M.G., Shepherd, M., Nicholls, P., Dobbin, P.S., Dodsworth, K.S., Poole, R.K. and Cooper, C.E., 2009. Cytochrome bd confers nitric oxide resistance to Escherichia coli. Nature chemical biology, 5(2), pp.94-96.
1029	cytochrome bd quinoloxidase	0.025	Escherichia coli	terminal	enzyme	Hill, B.C., Hill, J.J. and Gennis, R.B., 1994. The room temperature reaction of carbon monoxide and oxygen with the cytochrome bd quinol oxidase from Escherichia coli. Biochemistry, 33(50), pp.15110-15115.
1030	cytochrome bd quinoloxidase	0.04	Escherichia coli	terminal	enzyme	Borisov, V.B., Forte, E., Sarti, P., Brunori, M., Konstantinov, A.A. and Giuffre, A., 2007. Redox control of fast ligand dissociation from Escherichia coli cytochrome bd. Biochemical and biophysical research communications, 355(1), pp.97-102.
1031	cytochrome bd-II	2	Escherichia coli	terminal	enzyme	Bekker, M., De Vries, S., Ter Beek, A., Hellingwerf, K.J. and De Mattos, M.T., 2009. Respiration of Escherichia coli can be fully uncoupled via the nonelectrogenic terminal cytochrome bd-II oxidase. Journal of bacteriology, 191(17), pp.5510-5517.
527	3-Ketosteroid-9Œ±-hydroxylase (KshAB)	49	Escherichia coli	other	enzyme	Penfield, J., 2013. The substrate specificity and conformational flexibility of ketosteroid hydroxylases (Doctoral dissertation, University of British Columbia).
528	3-Ketosteroid-9Œ±-hydroxylase (KshAB)	1.5	Escherichia coli	other	enzyme	Penfield, J., 2013. The substrate specificity and conformational flexibility of ketosteroid hydroxylases (Doctoral dissertation, University of British Columbia).
992	glucose plus	0.41	Escherichia coli	easy	whole cells	Chen, J., Tannahill, A.L. and Shuler, M.L., 1985. Design of a system for the control of low dissolved oxygen concentrations: critical oxygen concentrations for Azotobacter vinelandii and Escherichia coli. Biotechnology and bioengineering, 27(2), pp.151-155.
1045	glucose	0.0022	Escherichia coli	easy	whole cells	Longmuir, I.S., 1954. Respiration rate of bacteria as a function of oxygen concentration. Biochemical Journal, 57(1), pp.81-87.
1056	glycerol	0.121	Escherichia coli	easy	whole cells	Stolper, D.A., Revsbech, N.P. and Canfield, D.E., 2010. Aerobic growth at nanomolar oxygen concentrations. Proceedings of the National Academy of Sciences, 107(44), pp.18755-18760.
1107	beta-PEA	25.2	Escherichia coli	hard	whole cells	Gaule, T.G., Smith, M.A., Tych, K.M., Pirrat, P., Trinh, C.H., Pearson, A.R., Knowles, P.F. and McPherson, M.J., 2018. Oxygen activation switch in the copper amine oxidase of Escherichia coli. Biochemistry, 57(36), pp.5301-5314.
1108	beta-PEA	24.1	Escherichia coli	hard	whole cells	Gaule, T.G., Smith, M.A., Tych, K.M., Pirrat, P., Trinh, C.H., Pearson, A.R., Knowles, P.F. and McPherson, M.J., 2018. Oxygen activation switch in the copper amine oxidase of Escherichia coli. Biochemistry, 57(36), pp.5301-5314.
1109	beta-PEA	20.7	Escherichia coli	hard	whole cells	Gaule, T.G., Smith, M.A., Tych, K.M., Pirrat, P., Trinh, C.H., Pearson, A.R., Knowles, P.F. and McPherson, M.J., 2018. Oxygen activation switch in the copper amine oxidase of Escherichia coli. Biochemistry, 57(36), pp.5301-5314.
1110	beta-PEA	16.6	Escherichia coli	hard	whole cells	Gaule, T.G., Smith, M.A., Tych, K.M., Pirrat, P., Trinh, C.H., Pearson, A.R., Knowles, P.F. and McPherson, M.J., 2018. Oxygen activation switch in the copper amine oxidase of Escherichia coli. Biochemistry, 57(36), pp.5301-5314.
706	Nitrosyl-hemoglobin	25	Escherichia coli	other	enzyme	Hausladen, A., Gow, A. and Stamler, J.S., 2001. Flavohemoglobin denitrosylase catalyzes the reaction of a nitroxyl equivalent with molecular oxygen. Proceedings of the National Academy of Sciences, 98(18), pp.10108-10112.
411	1,5-dienoyl-CoA oxidase. (DCO)	78	Ferroglobus placidus	other	enzyme	Schmid, G., Scheffen, M., Willistein, M. and Boll, M., 2020. Oxygen detoxification by dienoyl‚ÄêCoA oxidase involving flavin/disulfide cofactors. Molecular microbiology, 114(1), pp.17-30.
412	1,5-dienoyl-CoA oxidase. (DCO)	10	Ferroglobus placidus	other	enzyme	Schmid, G., Scheffen, M., Willistein, M. and Boll, M., 2020. Oxygen detoxification by dienoyl‚ÄêCoA oxidase involving flavin/disulfide cofactors. Molecular microbiology, 114(1), pp.17-30.
232	Nitroalkane oxidase	20.3	Fusarium oxysporum	other	enzyme	Heasley, C.J. and Fitzpatrick, P.F., 1996. Kinetic mechanism and substrate specificity of nitroalkane oxidase. Biochemical and biophysical research communications, 225(1), pp.6-10.
233	Nitroalkane oxidase	41.2	Fusarium oxysporum	other	enzyme	Heasley, C.J. and Fitzpatrick, P.F., 1996. Kinetic mechanism and substrate specificity of nitroalkane oxidase. Biochemical and biophysical research communications, 225(1), pp.6-10.
234	Nitroalkane oxidase	26.5	Fusarium oxysporum	other	enzyme	Heasley, C.J. and Fitzpatrick, P.F., 1996. Kinetic mechanism and substrate specificity of nitroalkane oxidase. Biochemical and biophysical research communications, 225(1), pp.6-10.
928	nitroalkane oxidase	48.3871	Fusarium oxysporum	other	enzyme	Bozinovski, D.M., 2010. Steady state kinetic analyses of nitroalkane oxidase mutants (Doctoral dissertation, Texas A & M University).
929	nitroalkane oxidase	194.03	Fusarium oxysporum	other	enzyme	Bozinovski, D.M., 2010. Steady state kinetic analyses of nitroalkane oxidase mutants (Doctoral dissertation, Texas A & M University).
930	nitroalkane oxidase	82	Fusarium oxysporum	other	enzyme	Bozinovski, D.M., 2010. Steady state kinetic analyses of nitroalkane oxidase mutants (Doctoral dissertation, Texas A & M University).
931	nitroalkane oxidase	43	Fusarium oxysporum	other	enzyme	Bozinovski, D.M., 2010. Steady state kinetic analyses of nitroalkane oxidase mutants (Doctoral dissertation, Texas A & M University).
932	nitroalkane oxidase	56	Fusarium oxysporum	other	enzyme	Bozinovski, D.M., 2010. Steady state kinetic analyses of nitroalkane oxidase mutants (Doctoral dissertation, Texas A & M University).
933	nitroalkane oxidase	73	Fusarium oxysporum	other	enzyme	Bozinovski, D.M., 2010. Steady state kinetic analyses of nitroalkane oxidase mutants (Doctoral dissertation, Texas A & M University).
934	nitroalkane oxidase	84	Fusarium oxysporum	other	enzyme	Bozinovski, D.M., 2010. Steady state kinetic analyses of nitroalkane oxidase mutants (Doctoral dissertation, Texas A & M University).
935	nitroalkane oxidase	111	Fusarium oxysporum	other	enzyme	Bozinovski, D.M., 2010. Steady state kinetic analyses of nitroalkane oxidase mutants (Doctoral dissertation, Texas A & M University).
936	nitroalkane oxidase	72	Fusarium oxysporum	other	enzyme	Bozinovski, D.M., 2010. Steady state kinetic analyses of nitroalkane oxidase mutants (Doctoral dissertation, Texas A & M University).
937	nitroalkane oxidase	83	Fusarium oxysporum	other	enzyme	Fitzpatrick, P.F., Bozinovski, D.M., H√©roux, A., Shaw, P.G., Valley, M.P. and Orville, A.M., 2007. Mechanistic and Structural Analyses of the Roles of Arg409 and Asp402 in the Reaction of the Flavoprotein Nitroalkane Oxidase. Biochemistry, 46(48), pp.13800-13808.
938	nitroalkane oxidase	42	Fusarium oxysporum	other	enzyme	Fitzpatrick, P.F., Bozinovski, D.M., H√©roux, A., Shaw, P.G., Valley, M.P. and Orville, A.M., 2007. Mechanistic and Structural Analyses of the Roles of Arg409 and Asp402 in the Reaction of the Flavoprotein Nitroalkane Oxidase. Biochemistry, 46(48), pp.13800-13808.
939	nitroalkane oxidase	19	Fusarium oxysporum	other	enzyme	Fitzpatrick, P.F., Bozinovski, D.M., H√©roux, A., Shaw, P.G., Valley, M.P. and Orville, A.M., 2007. Mechanistic and Structural Analyses of the Roles of Arg409 and Asp402 in the Reaction of the Flavoprotein Nitroalkane Oxidase. Biochemistry, 46(48), pp.13800-13808.
257	linoleate 8-dioxygenase	30	Gaeumannomyces graminis	other	enzyme	Su, C. and Oliw, E.H., 1996. Purification and characterization of linoleate 8-dioxygenase from the fungus Gaeumannomyces graminis as a novel hemoprotein. Journal of Biological Chemistry, 271(24), pp.14112-14118.
940	Xanthine Dehydrogenase	1300	Gallus gallus	other	enzyme	Nishino, T., Schopfer, L.M. and Massey, V., 1989. The reactivity of chicken liver xanthine dehydrogenase with molecular oxygen. Journal of Biological Chemistry, 264(5), pp.2518-2527.
941	Xanthine Dehydrogenase	430	Gallus gallus	other	enzyme	Nishino, T., Schopfer, L.M. and Massey, V., 1989. The reactivity of chicken liver xanthine dehydrogenase with molecular oxygen. Journal of Biological Chemistry, 264(5), pp.2518-2527.
342	Laccase (benzenediol: oxygen oxidoreductase, EC 1.10.3.2)	232.5	Ganoderma resinaceum	other	enzyme	Pinto, P.A., Fraga, I., Bezerra, R.M. and Dias, A.A., 2020. Phenolic and non-phenolic substrates oxidation by laccase at variable oxygen concentrations: Selection of bisubstrate kinetic models from polarographic data. Biochemical Engineering Journal, 153, p.107423.
343	Laccase (benzenediol: oxygen oxidoreductase, EC 1.10.3.2)	700	Ganoderma resinaceum	other	enzyme	Pinto, P.A., Fraga, I., Bezerra, R.M. and Dias, A.A., 2020. Phenolic and non-phenolic substrates oxidation by laccase at variable oxygen concentrations: Selection of bisubstrate kinetic models from polarographic data. Biochemical Engineering Journal, 153, p.107423.
691	flavohemoglobin (flavoHb)	22	Giardia intestinalis	other	enzyme	Giuffr√®, A., Mastronicola, D., Testa, F., Forte, E., Bordi, E., Pucillo, L.P. and Sarti, P., 2011. Insights into oxygen and nitric oxide detoxification in Giardia intestinalis. https://doi.org/10.1096/fasebj.25.1_supplement.715.5
103	Galactose oxidase (GAOX)	4.4	Gibberella zeae	other	enzyme	Humphreys, K.J., Mirica, L.M., Wang, Y. and Klinman, J.P., 2009. Galactose oxidase as a model for reactivity at a copper superoxide center. Journal of the American Chemical Society, 131(13), pp.4657-4663.
307	Cyanide-insensitive terminal quinol oxidase (CIO)	20.8	Gluconobacter oxydans	terminal	enzyme	Miura, H., Mogi, T., Ano, Y., Migita, C.T., Matsutani, M., Yakushi, T., Kita, K. and Matsushita, K., 2013. Cyanide-insensitive quinol oxidase (CIO) from Gluconobacter oxydans is a unique terminal oxidase subfamily of cytochrome bd. The Journal of Biochemistry, 153(6), pp.535-545.
308	cytochrome ba	2.03	Gluconobacter oxydans	terminal	enzyme	Miura, H., Mogi, T., Ano, Y., Migita, C.T., Matsutani, M., Yakushi, T., Kita, K. and Matsushita, K., 2013. Cyanide-insensitive quinol oxidase (CIO) from Gluconobacter oxydans is a unique terminal oxidase subfamily of cytochrome bd. The Journal of Biochemistry, 153(6), pp.535-545.
309	Cytochrome bo3	3.07	Gluconobacter oxydans	terminal	enzyme	Miura, H., Mogi, T., Ano, Y., Migita, C.T., Matsutani, M., Yakushi, T., Kita, K. and Matsushita, K., 2013. Cyanide-insensitive quinol oxidase (CIO) from Gluconobacter oxydans is a unique terminal oxidase subfamily of cytochrome bd. The Journal of Biochemistry, 153(6), pp.535-545.
310	Cytochrome bo3	2.8	Gluconobacter oxydans	terminal	enzyme	Miura, H., Mogi, T., Ano, Y., Migita, C.T., Matsutani, M., Yakushi, T., Kita, K. and Matsushita, K., 2013. Cyanide-insensitive quinol oxidase (CIO) from Gluconobacter oxydans is a unique terminal oxidase subfamily of cytochrome bd. The Journal of Biochemistry, 153(6), pp.535-545.
1112	glucose?	6.9	Gluconobacter oxydans	easy	whole cells	Oosterhuis, N.M.G., Groesbeek, N.M., Kossen, N.W.F. and Schenk, E.S., 1985. Influence of dissolved oxygen concentration on the oxygen kinetics of Gluconobacter oxydans. Applied microbiology and biotechnology, 21(1), pp.42-49.
344	soybean lipoxygenase-1 (SLO-1)	38	Glycine max	other	enzyme	Collazo, L. and Klinman, J.P., 2016. Control of the position of oxygen delivery in soybean lipoxygenase-1 by amino acid side chains within a gas migration channel. Journal of Biological Chemistry, 291(17), pp.9052-9059.
345	soybean lipoxygenase-1 (SLO-1)	142	Glycine max	other	enzyme	Collazo, L. and Klinman, J.P., 2016. Control of the position of oxygen delivery in soybean lipoxygenase-1 by amino acid side chains within a gas migration channel. Journal of Biological Chemistry, 291(17), pp.9052-9059.
346	soybean lipoxygenase-1 (SLO-1)	744	Glycine max	other	enzyme	Collazo, L. and Klinman, J.P., 2016. Control of the position of oxygen delivery in soybean lipoxygenase-1 by amino acid side chains within a gas migration channel. Journal of Biological Chemistry, 291(17), pp.9052-9059.
347	soybean lipoxygenase-1 (SLO-1)	44	Glycine max	other	enzyme	Collazo, L. and Klinman, J.P., 2016. Control of the position of oxygen delivery in soybean lipoxygenase-1 by amino acid side chains within a gas migration channel. Journal of Biological Chemistry, 291(17), pp.9052-9059.
348	soybean lipoxygenase-1 (SLO-1)	50	Glycine max	other	enzyme	Collazo, L. and Klinman, J.P., 2016. Control of the position of oxygen delivery in soybean lipoxygenase-1 by amino acid side chains within a gas migration channel. Journal of Biological Chemistry, 291(17), pp.9052-9059.
349	soybean lipoxygenase-1 (SLO-1)	132	Glycine max	other	enzyme	Collazo, L. and Klinman, J.P., 2016. Control of the position of oxygen delivery in soybean lipoxygenase-1 by amino acid side chains within a gas migration channel. Journal of Biological Chemistry, 291(17), pp.9052-9059.
350	soybean lipoxygenase-1 (SLO-1)	171	Glycine max	other	enzyme	Collazo, L. and Klinman, J.P., 2016. Control of the position of oxygen delivery in soybean lipoxygenase-1 by amino acid side chains within a gas migration channel. Journal of Biological Chemistry, 291(17), pp.9052-9059.
351	soybean lipoxygenase-1 (SLO-1)	46	Glycine max	other	enzyme	Collazo, L. and Klinman, J.P., 2016. Control of the position of oxygen delivery in soybean lipoxygenase-1 by amino acid side chains within a gas migration channel. Journal of Biological Chemistry, 291(17), pp.9052-9059.
352	soybean lipoxygenase-1 (SLO-1)	32	Glycine max	other	enzyme	Collazo, L. and Klinman, J.P., 2016. Control of the position of oxygen delivery in soybean lipoxygenase-1 by amino acid side chains within a gas migration channel. Journal of Biological Chemistry, 291(17), pp.9052-9059.
432	Soybean lipoxygenase-1	47.7273	Glycine max	other	enzyme	Knapp, M.J., Seebeck, F.P. and Klinman, J.P., 2001. Steric control of oxygenation regiochemistry in soybean lipoxygenase-1. Journal of the American Chemical Society, 123(12), pp.2931-2932.
433	Soybean lipoxygenase-1	34.2623	Glycine max	other	enzyme	Knapp, M.J., Seebeck, F.P. and Klinman, J.P., 2001. Steric control of oxygenation regiochemistry in soybean lipoxygenase-1. Journal of the American Chemical Society, 123(12), pp.2931-2932.
434	Soybean lipoxygenase-1	50	Glycine max	other	enzyme	Knapp, M.J., Seebeck, F.P. and Klinman, J.P., 2001. Steric control of oxygenation regiochemistry in soybean lipoxygenase-1. Journal of the American Chemical Society, 123(12), pp.2931-2932.
435	Soybean lipoxygenase-1	34.375	Glycine max	other	enzyme	Knapp, M.J., Seebeck, F.P. and Klinman, J.P., 2001. Steric control of oxygenation regiochemistry in soybean lipoxygenase-1. Journal of the American Chemical Society, 123(12), pp.2931-2932.
436	Soybean lipoxygenase-1	75	Glycine max	other	enzyme	Knapp, M.J., Seebeck, F.P. and Klinman, J.P., 2001. Steric control of oxygenation regiochemistry in soybean lipoxygenase-1. Journal of the American Chemical Society, 123(12), pp.2931-2932.
437	Soybean lipoxygenase-1	0.9	Glycine max	other	enzyme	Knapp, M.J., Seebeck, F.P. and Klinman, J.P., 2001. Steric control of oxygenation regiochemistry in soybean lipoxygenase-1. Journal of the American Chemical Society, 123(12), pp.2931-2932.
438	Soybean lipoxygenase-1	145.833	Glycine max	other	enzyme	Knapp, M.J., Seebeck, F.P. and Klinman, J.P., 2001. Steric control of oxygenation regiochemistry in soybean lipoxygenase-1. Journal of the American Chemical Society, 123(12), pp.2931-2932.
658	uricase (urate:O2 oxidoreductase, EC 1.7.3.3)	31	Glycine max	other	enzyme	Lucas, K., Boland, M.J. and Schubert, K.R., 1983. Uricase from soybean root nodules: purification, properties, and comparison with the enzyme from cowpea. Archives of biochemistry and biophysics, 226(1), pp.190-197.
889	alternative oxidase (AOX)	1.6	Glycine max	other	enzyme	HARVEY MILAR, A., Bergersen, F.J. and Day, D.A., 1994. Oxygen affinity of terminal oxidases in soybean mitochondria. Plant physiology and biochemistry (Paris), 32(6), pp.847-852.
890	alternative oxidase (AOX)	1.8	Glycine max	other	enzyme	HARVEY MILAR, A., Bergersen, F.J. and Day, D.A., 1994. Oxygen affinity of terminal oxidases in soybean mitochondria. Plant physiology and biochemistry (Paris), 32(6), pp.847-852.
891	alternative oxidase (AOX)	13.2	Glycine max	other	enzyme	Ribas-Carbo, M., Berry, J.A., Azcon-Bieto, J. and Siedow, J.N., 1994. The reaction of the plant mitochondrial cyanide-resistant alternative oxidase with oxygen. Biochimica et Biophysica Acta (BBA)-Bioenergetics, 1188(3), pp.205-212.
1016	cytochrome oxidase	0.125	Glycine max	terminal	enzyme	HARVEY MILAR, A., Bergersen, F.J. and Day, D.A., 1994. Oxygen affinity of terminal oxidases in soybean mitochondria. Plant physiology and biochemistry (Paris), 32(6), pp.847-852.
1017	cytochrome oxidase	0.147	Glycine max	terminal	enzyme	HARVEY MILAR, A., Bergersen, F.J. and Day, D.A., 1994. Oxygen affinity of terminal oxidases in soybean mitochondria. Plant physiology and biochemistry (Paris), 32(6), pp.847-852.
187	2-Nitropropane dioxygenase	277	Hansenula mrakii	other	enzyme	Kido, T.O.S.H.I.K.O. and Soda, K.E.N.J.I., 1978. Properties of 2-nitropropane dioxygenase of Hansenula mrakii. Formation and participation of superoxide. Journal of Biological Chemistry, 253(1), pp.226-232.
400	Alcohol oxidase (AOX, alcohol: dioxygen oxidoreductase,EC 1.1.3.13)	340	Hansenula polymorpha	other	enzyme	Shumakovich, G.P., Shleev, S.V., Morozova, O.V., Gonchar, M.V. and Yaropolov, A.I., 2007. Oxygen can be replaced by artificial electron acceptors in reactions catalyzed by alcohol oxidase. Applied Biochemistry and Microbiology, 43(1), pp.15-20.
470	Copper amine oxidase	7.75	Hansenula polymorpha	other	enzyme	Johnson, B.J., Cohen, J., Welford, R.W., Pearson, A.R., Schulten, K., Klinman, J.P. and Wilmot, C.M., 2007. Exploring molecular oxygen pathways in Hansenula polymorpha copper-containing amine oxidase. Journal of Biological Chemistry, 282(24), pp.17767-17776.
471	Copper amine oxidase	63.6364	Hansenula polymorpha	other	enzyme	Johnson, B.J., Cohen, J., Welford, R.W., Pearson, A.R., Schulten, K., Klinman, J.P. and Wilmot, C.M., 2007. Exploring molecular oxygen pathways in Hansenula polymorpha copper-containing amine oxidase. Journal of Biological Chemistry, 282(24), pp.17767-17776.
472	Copper amine oxidase	7.68116	Hansenula polymorpha	other	enzyme	Johnson, B.J., Cohen, J., Welford, R.W., Pearson, A.R., Schulten, K., Klinman, J.P. and Wilmot, C.M., 2007. Exploring molecular oxygen pathways in Hansenula polymorpha copper-containing amine oxidase. Journal of Biological Chemistry, 282(24), pp.17767-17776.
473	Copper amine oxidase	4.41667	Hansenula polymorpha	other	enzyme	Johnson, B.J., Cohen, J., Welford, R.W., Pearson, A.R., Schulten, K., Klinman, J.P. and Wilmot, C.M., 2007. Exploring molecular oxygen pathways in Hansenula polymorpha copper-containing amine oxidase. Journal of Biological Chemistry, 282(24), pp.17767-17776.
474	Copper amine oxidase	5.92105	Hansenula polymorpha	other	enzyme	Johnson, B.J., Cohen, J., Welford, R.W., Pearson, A.R., Schulten, K., Klinman, J.P. and Wilmot, C.M., 2007. Exploring molecular oxygen pathways in Hansenula polymorpha copper-containing amine oxidase. Journal of Biological Chemistry, 282(24), pp.17767-17776.
669	copper amine oxidase	10	Hansenula polymorpha	other	enzyme	Mills, S.A. and Klinman, J.P., 2000. Evidence against reduction of Cu2+ to Cu+ during dioxygen activation in a copper amine oxidase from yeast. Journal of the American Chemical Society, 122(41), pp.9897-9904.
670	copper amine oxidase	680	Hansenula polymorpha	other	enzyme	Mills, S.A. and Klinman, J.P., 2000. Evidence against reduction of Cu2+ to Cu+ during dioxygen activation in a copper amine oxidase from yeast. Journal of the American Chemical Society, 122(41), pp.9897-9904.
671	amine oxidase	46	Hansenula polymorpha	other	enzyme	Mills, S.A., Brown, D.E., Dang, K., Sommer, D., Bitsimis, A., Nguyen, J. and Dooley, D.M., 2012. Cobalt substitution supports an inner-sphere electron transfer mechanism for oxygen reduction in pea seedling amine oxidase. JBIC Journal of Biological Inorganic Chemistry, 17(4), pp.507-515.
672	amine oxidase	21	Hansenula polymorpha	other	enzyme	Mills, S.A., Brown, D.E., Dang, K., Sommer, D., Bitsimis, A., Nguyen, J. and Dooley, D.M., 2012. Cobalt substitution supports an inner-sphere electron transfer mechanism for oxygen reduction in pea seedling amine oxidase. JBIC Journal of Biological Inorganic Chemistry, 17(4), pp.507-515.
1087	methanol	240	Hansenula polymorpha	hard	whole cells	Van Dijken, L.P., Otto, R. and Harder, W., 1976. Growth of Hansenula polymorpha in a methanol-limited chemostat. Archives of microbiology, 111(1), pp.137-144.
1088	methanol	260	Hansenula polymorpha	hard	whole cells	Van Dijken, L.P., Otto, R. and Harder, W., 1976. Growth of Hansenula polymorpha in a methanol-limited chemostat. Archives of microbiology, 111(1), pp.137-144.
1089	methanol	300	Hansenula polymorpha	hard	whole cells	Van Dijken, L.P., Otto, R. and Harder, W., 1976. Growth of Hansenula polymorpha in a methanol-limited chemostat. Archives of microbiology, 111(1), pp.137-144.
1090	methanol	360	Hansenula polymorpha	hard	whole cells	Van Dijken, L.P., Otto, R. and Harder, W., 1976. Growth of Hansenula polymorpha in a methanol-limited chemostat. Archives of microbiology, 111(1), pp.137-144.
1091	methanol	400	Hansenula polymorpha	hard	whole cells	Van Dijken, L.P., Otto, R. and Harder, W., 1976. Growth of Hansenula polymorpha in a methanol-limited chemostat. Archives of microbiology, 111(1), pp.137-144.
795	1-aminocyclopropane- 1-carboxylic acid (ACC) oxidase	166.7	Helianthus annuus	other	enzyme	Bailly, C., Bogatek, R., Dumet, D., Corbineau, F. and Come, D., 1995. Effects of 1-aminocyclopropane-1-carboxylic acid and oxygen concentrations on in vivo and in vitro activity of ACC oxidase of sunflower hypocotyl segments. Plant growth regulation, 17(2), pp.133-139.
796	1-aminocyclopropane- 1-carboxylic acid (ACC) oxidase	148.6	Helianthus annuus	other	enzyme	Bailly, C., Bogatek, R., Dumet, D., Corbineau, F. and Come, D., 1995. Effects of 1-aminocyclopropane-1-carboxylic acid and oxygen concentrations on in vivo and in vitro activity of ACC oxidase of sunflower hypocotyl segments. Plant growth regulation, 17(2), pp.133-139.
797	1-aminocyclopropane- 1-carboxylic acid (ACC) oxidase	143	Helianthus annuus	other	enzyme	Bailly, C., Bogatek, R., Dumet, D., Corbineau, F. and Come, D., 1995. Effects of 1-aminocyclopropane-1-carboxylic acid and oxygen concentrations on in vivo and in vitro activity of ACC oxidase of sunflower hypocotyl segments. Plant growth regulation, 17(2), pp.133-139.
798	1-aminocyclopropane- 1-carboxylic acid (ACC) oxidase	133.7	Helianthus annuus	other	enzyme	Bailly, C., Bogatek, R., Dumet, D., Corbineau, F. and Come, D., 1995. Effects of 1-aminocyclopropane-1-carboxylic acid and oxygen concentrations on in vivo and in vitro activity of ACC oxidase of sunflower hypocotyl segments. Plant growth regulation, 17(2), pp.133-139.
799	1-aminocyclopropane- 1-carboxylic acid (ACC) oxidase	154	Helianthus annuus	other	enzyme	Bailly, C., Bogatek, R., Dumet, D., Corbineau, F. and Come, D., 1995. Effects of 1-aminocyclopropane-1-carboxylic acid and oxygen concentrations on in vivo and in vitro activity of ACC oxidase of sunflower hypocotyl segments. Plant growth regulation, 17(2), pp.133-139.
1000	cb-type cytochrome=c oxidase	0.4	Helicobacter pylori	terminal	enzyme	Nagata, K., Tsukita, S., Tamura, T. and Sone, N., 1996. A db-type cytochrome-c oxidase terminates the respiratory chain in Helicobacter pylori. Microbiology, 142(7), pp.1757-1763.
1001	aa3-type cytochrome=c oxidase	0.6	Helicobacter pylori	terminal	enzyme	Nagata, K., Tsukita, S., Tamura, T. and Sone, N., 1996. A db-type cytochrome-c oxidase terminates the respiratory chain in Helicobacter pylori. Microbiology, 142(7), pp.1757-1763.
311	cb-Type Cytochrome c Oxidase	0.04	Helicobacter pylori	terminal	enzyme	Tsukita, S., Koyanagi, S., Nagata, K., Koizuka, H., Akashi, H., Shimoyama, T., Tamura, T. and Sone, N., 1999. Characterization of a cb-type cytochrome c oxidase from Helicobacter pylori. The Journal of Biochemistry, 125(1), pp.194-201.
1002	Cytochrome c-553	0.04	Helicobacter pylori	terminal	enzyme	Tsukita, S., Koyanagi, S., Nagata, K., Koizuka, H., Akashi, H., Shimoyama, T., Tamura, T. and Sone, N., 1999. Characterization of a cb-type cytochrome c oxidase from Helicobacter pylori. The Journal of Biochemistry, 125(1), pp.194-201.
722	Mannitol oxidase	40	Helix aspersa	other	enzyme	Vorhaben, J.E., Smith Jr, D.D. and Campbell, J.W., 1986. Mannitol oxidase: partial purification and characterization of the membrane-bound enzyme from the snail Helix aspersa. The International journal of biochemistry, 18(4), pp.337-344.
41	JmjC Histone Lysine Demethylase KDM4A	173	Homo sapiens	other	enzyme	Hancock, R.L., Masson, N., Dunne, K., Flashman, E. and Kawamura, A., 2017. The activity of JmjC histone lysine demethylase KDM4A is highly sensitive to oxygen concentrations. ACS chemical biology, 12(4), pp.1011-1019.
51	Human PAH	17.1	Homo sapiens	other	enzyme	Rostrup, M., Fossbakk, A., Hauge, A., Kleppe, R., Gnaiger, E. and Haavik, J., 2008. Oxygen dependence of tyrosine hydroxylase. Amino acids, 34(3), pp.455-464.
89	Ser40-phosphorylated hTH1 (pS40-hTH1)	40	Homo sapiens	other	enzyme	Rostrup, M., Fossbakk, A., Hauge, A., Kleppe, R., Gnaiger, E. and Haavik, J., 2008. Oxygen dependence of tyrosine hydroxylase. Amino acids, 34(3), pp.455-464.
90	Ser40-phosphorylated hTH1 (pS40-hTH1)	22.2	Homo sapiens	other	enzyme	Rostrup, M., Fossbakk, A., Hauge, A., Kleppe, R., Gnaiger, E. and Haavik, J., 2008. Oxygen dependence of tyrosine hydroxylase. Amino acids, 34(3), pp.455-464.
91	Human TH1 tyrosine hydroxylase	36.1	Homo sapiens	other	enzyme	Rostrup, M., Fossbakk, A., Hauge, A., Kleppe, R., Gnaiger, E. and Haavik, J., 2008. Oxygen dependence of tyrosine hydroxylase. Amino acids, 34(3), pp.455-464.
92	Human TH1 tyrosine hydroxylase	42.9	Homo sapiens	other	enzyme	Rostrup, M., Fossbakk, A., Hauge, A., Kleppe, R., Gnaiger, E. and Haavik, J., 2008. Oxygen dependence of tyrosine hydroxylase. Amino acids, 34(3), pp.455-464.
93	Human TH1 tyrosine hydroxylase	16.2	Homo sapiens	other	enzyme	Rostrup, M., Fossbakk, A., Hauge, A., Kleppe, R., Gnaiger, E. and Haavik, J., 2008. Oxygen dependence of tyrosine hydroxylase. Amino acids, 34(3), pp.455-464.
94	Human TH1 tyrosine hydroxylase	15.9	Homo sapiens	other	enzyme	Rostrup, M., Fossbakk, A., Hauge, A., Kleppe, R., Gnaiger, E. and Haavik, J., 2008. Oxygen dependence of tyrosine hydroxylase. Amino acids, 34(3), pp.455-464.
95	Human TH3 tyrosine hydroxylase	42.5	Homo sapiens	other	enzyme	Rostrup, M., Fossbakk, A., Hauge, A., Kleppe, R., Gnaiger, E. and Haavik, J., 2008. Oxygen dependence of tyrosine hydroxylase. Amino acids, 34(3), pp.455-464.
96	Human TH3 tyrosine hydroxylase	26.7	Homo sapiens	other	enzyme	Rostrup, M., Fossbakk, A., Hauge, A., Kleppe, R., Gnaiger, E. and Haavik, J., 2008. Oxygen dependence of tyrosine hydroxylase. Amino acids, 34(3), pp.455-464.
97	Human TH4 tyrosine hydroxylase	28.8	Homo sapiens	other	enzyme	Rostrup, M., Fossbakk, A., Hauge, A., Kleppe, R., Gnaiger, E. and Haavik, J., 2008. Oxygen dependence of tyrosine hydroxylase. Amino acids, 34(3), pp.455-464.
98	Human TH4 tyrosine hydroxylase	12.6	Homo sapiens	other	enzyme	Rostrup, M., Fossbakk, A., Hauge, A., Kleppe, R., Gnaiger, E. and Haavik, J., 2008. Oxygen dependence of tyrosine hydroxylase. Amino acids, 34(3), pp.455-464.
117	human type I collagen prolyl 4-hydroxylase (C-P4H-I)	40	Homo sapiens	other	enzyme	Koivunen, P., Hirsil√§, M., G√ºnzler, V., Kivirikko, K.I. and Myllyharju, J., 2004. Catalytic properties of the asparaginyl hydroxylase (FIH) in the oxygen sensing pathway are distinct from those of its prolyl 4-hydroxylases. Journal of Biological Chemistry, 279(11), pp.9899-9904.
130	monoamine oxidase A	6	Homo sapiens	other	enzyme	Ramsay, R.R., 1991. Kinetic mechanism of monoamine oxidase A. Biochemistry, 30(18), pp.4624-4629.
141	cyclooxygenase-1 (COX-1)	5.5	Homo sapiens	other	enzyme	Mukherjee, A., Brinkley, D.W., Chang, K.M. and Roth, J.P., 2007. Molecular oxygen dependent steps in fatty acid oxidation by cyclooxygenase-1. Biochemistry, 46(13), pp.3975-3989.
142	cyclooxygenase-1 (COX-1)	24	Homo sapiens	other	enzyme	Mukherjee, A., Brinkley, D.W., Chang, K.M. and Roth, J.P., 2007. Molecular oxygen dependent steps in fatty acid oxidation by cyclooxygenase-1. Biochemistry, 46(13), pp.3975-3989.
170	3-Hydroxyanthranilate oxidase (3HAO)	260	Homo sapiens	other	enzyme	Dang, Y., Xia, C. and Brown, O.R., 1998. Effects of oxygen on 3-hydroxyanthranilate oxidase of the kynurenine pathway. Free Radical Biology and Medicine, 25(9), pp.1033-1043.
235	HGO (homogentisate 1,2-dioxygenase)	1270	Homo sapiens	other	enzyme	Veldhuizen, E. J., Vaillancourt, F. H., Whiting, C. J., Hsiao, M. M., Gingras, G., Xiao, Y., Tanguay, R. M., Boukouvalas, J., & Eltis, L. D. (2005). Steady-state kinetics and inhibition of anaerobically purified human homogentisate 1,2-dioxygenase. The Biochemical journal, 386(Pt 2), 305‚Äì314. https://doi.org/10.1042/BJ20041370
236	HIF prolyl 4-hydroxylase (HIF-P4H)	240	Homo sapiens	other	enzyme	Koivunen, P., Hirsil√§, M., G√ºnzler, V., Kivirikko, K.I. and Myllyharju, J., 2004. Catalytic properties of the asparaginyl hydroxylase (FIH) in the oxygen sensing pathway are distinct from those of its prolyl 4-hydroxylases. Journal of Biological Chemistry, 279(11), pp.9899-9904.
237	d-aspartate oxidase bDASPO56	460	Homo sapiens	other	enzyme	Molla, G., Chaves‚ÄêSanjuan, A., Savinelli, A., Nardini, M. and Pollegioni, L., 2020. Structure and kinetic properties of human d‚Äêaspartate oxidase, the enzyme‚Äêcontrolling d‚Äêaspartate levels in brain. The FASEB Journal, 34(1), pp.1182-1197.
238	d-aspartate oxidase hDAAO30	1200	Homo sapiens	other	enzyme	Molla, G., Chaves‚ÄêSanjuan, A., Savinelli, A., Nardini, M. and Pollegioni, L., 2020. Structure and kinetic properties of human d‚Äêaspartate oxidase, the enzyme‚Äêcontrolling d‚Äêaspartate levels in brain. The FASEB Journal, 34(1), pp.1182-1197.
239	d-aspartate oxidase hDASPO	340	Homo sapiens	other	enzyme	Molla, G., Chaves‚ÄêSanjuan, A., Savinelli, A., Nardini, M. and Pollegioni, L., 2020. Structure and kinetic properties of human d‚Äêaspartate oxidase, the enzyme‚Äêcontrolling d‚Äêaspartate levels in brain. The FASEB Journal, 34(1), pp.1182-1197.
240	hypoxia-inducible factor (HIF) hydroxylase PHD2	460	Homo sapiens	other	enzyme	Tarhonskaya, H., Hardy, A.P., Howe, E.A., Loik, N.D., Kramer, H.B., McCullagh, J.S., Schofield, C.J. and Flashman, E., 2015. Kinetic investigations of the role of factor inhibiting hypoxia-inducible factor (FIH) as an oxygen sensor. Journal of Biological Chemistry, 290(32), pp.19726-19742.
242	hypoxia-inducible factor (HIF) hydroxylase PHD2	450	Homo sapiens	other	enzyme	Tarhonskaya, H., Hardy, A.P., Howe, E.A., Loik, N.D., Kramer, H.B., McCullagh, J.S., Schofield, C.J. and Flashman, E., 2015. Kinetic investigations of the role of factor inhibiting hypoxia-inducible factor (FIH) as an oxygen sensor. Journal of Biological Chemistry, 290(32), pp.19726-19742.
243	hypoxia-inducible factor (HIF) hydroxylase PHD2	410	Homo sapiens	other	enzyme	Tarhonskaya, H., Hardy, A.P., Howe, E.A., Loik, N.D., Kramer, H.B., McCullagh, J.S., Schofield, C.J. and Flashman, E., 2015. Kinetic investigations of the role of factor inhibiting hypoxia-inducible factor (FIH) as an oxygen sensor. Journal of Biological Chemistry, 290(32), pp.19726-19742.
244	spermine oxidase (SMO)	565	Homo sapiens	other	enzyme	Adachi, M.S., Juarez, P.R. and Fitzpatrick, P.F., 2010. Mechanistic studies of human spermine oxidase: kinetic mechanism and pH effects. Biochemistry, 49(2), pp.386-392.
245	Œ±‚ÄëKetoglutarate Oxygenase	200	Homo sapiens	other	enzyme	Hangasky, J.A., Gandhi, H., Valliere, M.A., Ostrom, N.E. and Knapp, M.J., 2014. The Rate-Limiting Step of O2 Activation in the Œ±-Ketoglutarate Oxygenase Factor Inhibiting Hypoxia Inducible Factor. Biochemistry, 53(51), pp.8077-8084.
246	Œ±‚ÄëKetoglutarate Oxygenase	270	Homo sapiens	other	enzyme	Hangasky, J.A., Gandhi, H., Valliere, M.A., Ostrom, N.E. and Knapp, M.J., 2014. The Rate-Limiting Step of O2 Activation in the Œ±-Ketoglutarate Oxygenase Factor Inhibiting Hypoxia Inducible Factor. Biochemistry, 53(51), pp.8077-8084.
248	hypoxia-inducible factor (HIF) hydroxylase FIH	110	Homo sapiens	other	enzyme	Tarhonskaya, H., Hardy, A.P., Howe, E.A., Loik, N.D., Kramer, H.B., McCullagh, J.S., Schofield, C.J. and Flashman, E., 2015. Kinetic investigations of the role of factor inhibiting hypoxia-inducible factor (FIH) as an oxygen sensor. Journal of Biological Chemistry, 290(32), pp.19726-19742.
249	hypoxia-inducible factor (HIF) hydroxylase FIH	40	Homo sapiens	other	enzyme	Tarhonskaya, H., Hardy, A.P., Howe, E.A., Loik, N.D., Kramer, H.B., McCullagh, J.S., Schofield, C.J. and Flashman, E., 2015. Kinetic investigations of the role of factor inhibiting hypoxia-inducible factor (FIH) as an oxygen sensor. Journal of Biological Chemistry, 290(32), pp.19726-19742.
250	hypoxia-inducible factor (HIF) hydroxylase FIH	50	Homo sapiens	other	enzyme	Tarhonskaya, H., Hardy, A.P., Howe, E.A., Loik, N.D., Kramer, H.B., McCullagh, J.S., Schofield, C.J. and Flashman, E., 2015. Kinetic investigations of the role of factor inhibiting hypoxia-inducible factor (FIH) as an oxygen sensor. Journal of Biological Chemistry, 290(32), pp.19726-19742.
251	hypoxia-inducible factor (HIF) hydroxylase FIH	56	Homo sapiens	other	enzyme	Tarhonskaya, H., Hardy, A.P., Howe, E.A., Loik, N.D., Kramer, H.B., McCullagh, J.S., Schofield, C.J. and Flashman, E., 2015. Kinetic investigations of the role of factor inhibiting hypoxia-inducible factor (FIH) as an oxygen sensor. Journal of Biological Chemistry, 290(32), pp.19726-19742.
252	hypoxia-inducible factor (HIF) hydroxylase FIH	120	Homo sapiens	other	enzyme	Tarhonskaya, H., Hardy, A.P., Howe, E.A., Loik, N.D., Kramer, H.B., McCullagh, J.S., Schofield, C.J. and Flashman, E., 2015. Kinetic investigations of the role of factor inhibiting hypoxia-inducible factor (FIH) as an oxygen sensor. Journal of Biological Chemistry, 290(32), pp.19726-19742.
253	Asparaginyl Hydroxylase (FIH)	90	Homo sapiens	other	enzyme	Tarhonskaya, H., Hardy, A.P., Howe, E.A., Loik, N.D., Kramer, H.B., McCullagh, J.S., Schofield, C.J. and Flashman, E., 2015. Kinetic investigations of the role of factor inhibiting hypoxia-inducible factor (FIH) as an oxygen sensor. Journal of Biological Chemistry, 290(32), pp.19726-19742.
376	2-oxoglutarate, non-heme Fe2+-dependent oxygenase (HIF-Prolyl Hydroxylase PHD2)	0.9	Homo sapiens	other	enzyme	Pektas, S., Taabazuing, C.Y. and Knapp, M.J., 2015. Increased turnover at limiting O2 concentrations by the Thr387‚Üí Ala variant of HIF-prolyl hydroxylase PHD2. Biochemistry, 54(18), pp.2851-2857.
377	2-oxoglutarate, non-heme Fe2+-dependent oxygenase (HIF-Prolyl Hydroxylase PHD2)	12	Homo sapiens	other	enzyme	Pektas, S., Taabazuing, C.Y. and Knapp, M.J., 2015. Increased turnover at limiting O2 concentrations by the Thr387‚Üí Ala variant of HIF-prolyl hydroxylase PHD2. Biochemistry, 54(18), pp.2851-2857.
378	2-oxoglutarate, non-heme Fe2+-dependent oxygenase (HIF-Prolyl Hydroxylase PHD2)	0.7	Homo sapiens	other	enzyme	Pektas, S., Taabazuing, C.Y. and Knapp, M.J., 2015. Increased turnover at limiting O2 concentrations by the Thr387‚Üí Ala variant of HIF-prolyl hydroxylase PHD2. Biochemistry, 54(18), pp.2851-2857.
401	tyrosine hydroxylase	36.1	Homo sapiens	other	enzyme	Rostrup, M., Fossbakk, A., Hauge, A., Kleppe, R., Gnaiger, E. and Haavik, J., 2008. Oxygen dependence of tyrosine hydroxylase. Amino acids, 34(3), pp.455-464.
402	tyrosine hydroxylase	42.9	Homo sapiens	other	enzyme	Rostrup, M., Fossbakk, A., Hauge, A., Kleppe, R., Gnaiger, E. and Haavik, J., 2008. Oxygen dependence of tyrosine hydroxylase. Amino acids, 34(3), pp.455-464.
403	tyrosine hydroxylase	42.5	Homo sapiens	other	enzyme	Rostrup, M., Fossbakk, A., Hauge, A., Kleppe, R., Gnaiger, E. and Haavik, J., 2008. Oxygen dependence of tyrosine hydroxylase. Amino acids, 34(3), pp.455-464.
404	tyrosine hydroxylase	28.8	Homo sapiens	other	enzyme	Rostrup, M., Fossbakk, A., Hauge, A., Kleppe, R., Gnaiger, E. and Haavik, J., 2008. Oxygen dependence of tyrosine hydroxylase. Amino acids, 34(3), pp.455-464.
406	tyrosine hydroxylase	16.2	Homo sapiens	other	enzyme	Rostrup, M., Fossbakk, A., Hauge, A., Kleppe, R., Gnaiger, E. and Haavik, J., 2008. Oxygen dependence of tyrosine hydroxylase. Amino acids, 34(3), pp.455-464.
407	tyrosine hydroxylase	15.9	Homo sapiens	other	enzyme	Rostrup, M., Fossbakk, A., Hauge, A., Kleppe, R., Gnaiger, E. and Haavik, J., 2008. Oxygen dependence of tyrosine hydroxylase. Amino acids, 34(3), pp.455-464.
408	tyrosine hydroxylase	26.7	Homo sapiens	other	enzyme	Rostrup, M., Fossbakk, A., Hauge, A., Kleppe, R., Gnaiger, E. and Haavik, J., 2008. Oxygen dependence of tyrosine hydroxylase. Amino acids, 34(3), pp.455-464.
409	tyrosine hydroxylase	12.6	Homo sapiens	other	enzyme	Rostrup, M., Fossbakk, A., Hauge, A., Kleppe, R., Gnaiger, E. and Haavik, J., 2008. Oxygen dependence of tyrosine hydroxylase. Amino acids, 34(3), pp.455-464.
421	human platelet 12-lipoxygenase (12-hLO)	7	Homo sapiens	other	enzyme	Segraves, E.N. and Holman, T.R., 2003. Kinetic investigations of the rate-limiting step in human 12-and 15-lipoxygenase. Biochemistry, 42(18), pp.5236-5243.
422	human reticulocyte 15-lipoxygenase-1 (15-hLO)	4.2	Homo sapiens	other	enzyme	Segraves, E.N. and Holman, T.R., 2003. Kinetic investigations of the rate-limiting step in human 12-and 15-lipoxygenase. Biochemistry, 42(18), pp.5236-5243.
425	Copper amine oxidase (purified human AOC3)	38	Homo sapiens	other	enzyme	Shen, S.H., Wertz, D.L. and Klinman, J.P., 2012. Implication for functions of the ectopic adipocyte copper amine oxidase (AOC3) from purified enzyme and cell-based kinetic studies. PloS one, 7(1), p.e29270.
475	Monoamine Oxidase A	6	Homo sapiens	other	enzyme	Ramsay, R.R., 1991. Kinetic mechanism of monoamine oxidase A. Biochemistry, 30(18), pp.4624-4629.
490	factor inhibiting hypoxia inducible factor-1Œ±(FIH) nonheme Fe(II)/Œ±KG oxygenase	20	Homo sapiens	other	enzyme	Hangasky, J.A., Taabazuing, C.Y., Martin, C.B., Eron, S.J. and Knapp, M.J., 2017. The facial triad in the Œ±-ketoglutarate dependent oxygenase FIH: A role for sterics in linking substrate binding to O2 activation. Journal of inorganic biochemistry, 166, pp.26-33.
491	factor inhibiting hypoxia inducible factor-1Œ±(FIH) nonheme Fe(II)/Œ±KG oxygenase	26	Homo sapiens	other	enzyme	Hangasky, J.A., Taabazuing, C.Y., Martin, C.B., Eron, S.J. and Knapp, M.J., 2017. The facial triad in the Œ±-ketoglutarate dependent oxygenase FIH: A role for sterics in linking substrate binding to O2 activation. Journal of inorganic biochemistry, 166, pp.26-33.
492	factor inhibiting hypoxia inducible factor-1Œ±(FIH) nonheme Fe(II)/Œ±KG oxygenase	23	Homo sapiens	other	enzyme	Hangasky, J.A., Taabazuing, C.Y., Martin, C.B., Eron, S.J. and Knapp, M.J., 2017. The facial triad in the Œ±-ketoglutarate dependent oxygenase FIH: A role for sterics in linking substrate binding to O2 activation. Journal of inorganic biochemistry, 166, pp.26-33.
666	recombinant human kidney diamine oxidase (rhDAO)	14	Homo sapiens	other	enzyme	Juda, G.A., Shepard, E.M., Elmore, B.O. and Dooley, D.M., 2006. A comparative study of the binding and inhibition of four copper-containing amine oxidases by azide: Implications for the role of copper during the oxidative half-reaction. Biochemistry, 45(29), pp.8788-8800.
709	Aldehyde Oxidase	2	Homo sapiens	other	enzyme	Abbasi, A., Paragas, E.M., Joswig-Jones, C.A., Rodgers, J.T. and Jones, J.P., 2019. Time course of aldehyde oxidase and why it is nonlinear. Drug Metabolism and Disposition, 47(5), pp.473-483.
900	indoleamine 2,3-dioxygenase (hIDO1)	23.7	Homo sapiens	other	enzyme	Kolawole, A.O., Hixon, B.P., Dameron, L.S., Chrisman, I.M. and Smirnov, V.V., 2015. Catalytic activity of human indoleamine 2, 3-dioxygenase (hIDO1) at low oxygen. Archives of biochemistry and biophysics, 570, pp.47-57.
901	indoleamine 2,3-dioxygenase (hIDO1)	24	Homo sapiens	other	enzyme	Kolawole, A.O., Hixon, B.P., Dameron, L.S., Chrisman, I.M. and Smirnov, V.V., 2015. Catalytic activity of human indoleamine 2, 3-dioxygenase (hIDO1) at low oxygen. Archives of biochemistry and biophysics, 570, pp.47-57.
902	indoleamine 2,3-dioxygenase (hIDO1)	14.2	Homo sapiens	other	enzyme	Kolawole, A.O., Hixon, B.P., Dameron, L.S., Chrisman, I.M. and Smirnov, V.V., 2015. Catalytic activity of human indoleamine 2, 3-dioxygenase (hIDO1) at low oxygen. Archives of biochemistry and biophysics, 570, pp.47-57.
903	indoleamine 2,3-dioxygenase (hIDO1)	11.5	Homo sapiens	other	enzyme	Kolawole, A.O., Hixon, B.P., Dameron, L.S., Chrisman, I.M. and Smirnov, V.V., 2015. Catalytic activity of human indoleamine 2, 3-dioxygenase (hIDO1) at low oxygen. Archives of biochemistry and biophysics, 570, pp.47-57.
904	indoleamine 2,3-dioxygenase (hIDO1)	14	Homo sapiens	other	enzyme	Kolawole, A.O., Hixon, B.P., Dameron, L.S., Chrisman, I.M. and Smirnov, V.V., 2015. Catalytic activity of human indoleamine 2, 3-dioxygenase (hIDO1) at low oxygen. Archives of biochemistry and biophysics, 570, pp.47-57.
905	indoleamine 2,3-dioxygenase (hIDO1)	18.6	Homo sapiens	other	enzyme	Kolawole, A.O., Hixon, B.P., Dameron, L.S., Chrisman, I.M. and Smirnov, V.V., 2015. Catalytic activity of human indoleamine 2, 3-dioxygenase (hIDO1) at low oxygen. Archives of biochemistry and biophysics, 570, pp.47-57.
716	monoamine oxidase A	10	Homo sapiens	other	enzyme	B√ñHMER, A., M√úLLER, A., PASSARGE, M., LIEBS, P., HONECK, H. and M√úLLER, H.G., 1989. A novel l‚Äêglutamate oxidase from Streptomyces endus: Purification and properties. European Journal of Biochemistry, 182(2), pp.327-332.
789	Monoamine oxidases A	60	Homo sapiens	other	enzyme	Tan, A.K. and Ramsay, R.R., 1993. Substrate-specific enhancement of the oxidative half-reaction of monoamine oxidase. Biochemistry, 32(9), pp.2137-2143.
790	Monoamine oxidases A	67	Homo sapiens	other	enzyme	Tan, A.K. and Ramsay, R.R., 1993. Substrate-specific enhancement of the oxidative half-reaction of monoamine oxidase. Biochemistry, 32(9), pp.2137-2143.
793	NO synthases (NOSs; EC 1.14.13.39)	135	Homo sapiens	other	enzyme	Dweik, R.A., Laskowski, D., Abu-Soud, H.M., Kaneko, F., Hutte, R., Stuehr, D.J. and Erzurum, S.C., 1998. Nitric oxide synthesis in the lung. Regulation by oxygen through a kinetic mechanism. The Journal of clinical investigation, 101(3), pp.660-666.
794	NO synthases (NOSs; EC 1.14.13.39) type II	190	Homo sapiens	other	enzyme	Dweik, R.A., Laskowski, D., Abu-Soud, H.M., Kaneko, F., Hutte, R., Stuehr, D.J. and Erzurum, S.C., 1998. Nitric oxide synthesis in the lung. Regulation by oxygen through a kinetic mechanism. The Journal of clinical investigation, 101(3), pp.660-666.
791	Monoamine oxidases A	6	Homo sapiens	other	enzyme	Tan, A.K. and Ramsay, R.R., 1993. Substrate-specific enhancement of the oxidative half-reaction of monoamine oxidase. Biochemistry, 32(9), pp.2137-2143.
535	Cyclooxygenase-2	188	Homo sapiens	other	enzyme	Liu, Y. and Roth, J.P., 2016. A revised mechanism for human cyclooxygenase-2. Journal of Biological Chemistry, 291(2), pp.948-958.
536	Cyclooxygenase-2	170.213	Homo sapiens	other	enzyme	Liu, Y. and Roth, J.P., 2016. A revised mechanism for human cyclooxygenase-2. Journal of Biological Chemistry, 291(2), pp.948-958.
537	Cyclooxygenase-2	58.6667	Homo sapiens	other	enzyme	Liu, Y. and Roth, J.P., 2016. A revised mechanism for human cyclooxygenase-2. Journal of Biological Chemistry, 291(2), pp.948-958.
538	Cyclooxygenase-2	168.75	Homo sapiens	other	enzyme	Liu, Y. and Roth, J.P., 2016. A revised mechanism for human cyclooxygenase-2. Journal of Biological Chemistry, 291(2), pp.948-958.
539	Cyclooxygenase-2	15.1818	Homo sapiens	other	enzyme	Liu, Y. and Roth, J.P., 2016. A revised mechanism for human cyclooxygenase-2. Journal of Biological Chemistry, 291(2), pp.948-958.
540	Cyclooxygenase-2	12.1429	Homo sapiens	other	enzyme	Liu, Y. and Roth, J.P., 2016. A revised mechanism for human cyclooxygenase-2. Journal of Biological Chemistry, 291(2), pp.948-958.
569	glucose oxidase (GOX)	140	Homo sapiens	other	enzyme	Ehrismann, D., Flashman, E., Genn, D.N., Mathioudakis, N., Hewitson, K.S., Ratcliffe, P.J. and Schofield, C.J., 2007. Studies on the activity of the hypoxia-inducible-factor hydroxylases using an oxygen consumption assay. Biochemical Journal, 401(1), pp.227-234.
570	PHD2181‚Äì426¬†	229	Homo sapiens	other	enzyme	Ehrismann, D., Flashman, E., Genn, D.N., Mathioudakis, N., Hewitson, K.S., Ratcliffe, P.J. and Schofield, C.J., 2007. Studies on the activity of the hypoxia-inducible-factor hydroxylases using an oxygen consumption assay. Biochemical Journal, 401(1), pp.227-234.
571	PHD21‚Äì426¬†	250	Homo sapiens	other	enzyme	Ehrismann, D., Flashman, E., Genn, D.N., Mathioudakis, N., Hewitson, K.S., Ratcliffe, P.J. and Schofield, C.J., 2007. Studies on the activity of the hypoxia-inducible-factor hydroxylases using an oxygen consumption assay. Biochemical Journal, 401(1), pp.227-234.
572	His6‚ÄìPHD2181‚Äì426	76	Homo sapiens	other	enzyme	Ehrismann, D., Flashman, E., Genn, D.N., Mathioudakis, N., Hewitson, K.S., Ratcliffe, P.J. and Schofield, C.J., 2007. Studies on the activity of the hypoxia-inducible-factor hydroxylases using an oxygen consumption assay. Biochemical Journal, 401(1), pp.227-234.
573	His6‚ÄìPHD2181‚Äì426¬†	81	Homo sapiens	other	enzyme	Ehrismann, D., Flashman, E., Genn, D.N., Mathioudakis, N., Hewitson, K.S., Ratcliffe, P.J. and Schofield, C.J., 2007. Studies on the activity of the hypoxia-inducible-factor hydroxylases using an oxygen consumption assay. Biochemical Journal, 401(1), pp.227-234.
574	His6‚ÄìPHD2181‚Äì426	85	Homo sapiens	other	enzyme	Ehrismann, D., Flashman, E., Genn, D.N., Mathioudakis, N., Hewitson, K.S., Ratcliffe, P.J. and Schofield, C.J., 2007. Studies on the activity of the hypoxia-inducible-factor hydroxylases using an oxygen consumption assay. Biochemical Journal, 401(1), pp.227-234.
575	His6‚ÄìPHD2181‚Äì426	67	Homo sapiens	other	enzyme	Ehrismann, D., Flashman, E., Genn, D.N., Mathioudakis, N., Hewitson, K.S., Ratcliffe, P.J. and Schofield, C.J., 2007. Studies on the activity of the hypoxia-inducible-factor hydroxylases using an oxygen consumption assay. Biochemical Journal, 401(1), pp.227-234.
576	HIF-P4H-1	230	Homo sapiens	other	enzyme	Hirsil√§, M., Koivunen, P., G√ºnzler, V., Kivirikko, K.I. and Myllyharju, J., 2003. Characterization of the human prolyl 4-hydroxylases that modify the hypoxia-inducible factor. Journal of Biological Chemistry, 278(33), pp.30772-30780.
586	Human aspartate/asparagine‚ÄìŒ≤-hydroxylase (AspH)	426	Homo sapiens	other	enzyme	Brewitz, L., Tumber, A. and Schofield, C.J., 2020. Kinetic parameters of human aspartate/asparagine‚ÄìŒ≤-hydroxylase suggest that it has a possible function in oxygen sensing. Journal of Biological Chemistry, 295(23), pp.7826-7838.
587	P4HTM	85	Homo sapiens	other	enzyme	Sutinen, A., Characterization and low-resolution structure studies of Transmembrane prolyl 4-hydroxylase. http://jultika.oulu.fi/files/nbnfioulu-201812183282.pdf
593	KDM4E (histone lysine demethylase 4E)	21	Homo sapiens	other	enzyme	S√°nchez-Fern√°ndez, E.M., Tarhonskaya, H., Al-Qahtani, K., Hopkinson, R.J., McCullagh, J.S., Schofield, C.J. and Flashman, E., 2013. Investigations on the oxygen dependence of a 2-oxoglutarate histone demethylase. Biochemical Journal, 449(2), pp.491-496.
599	KDM6A*	180	Homo sapiens	other	enzyme	Chakraborty, A.A., Laukka, T., Myllykoski, M., Ringel, A.E., Booker, M.A., Tolstorukov, M.Y., Meng, Y.J., Meier, S.R., Jennings, R.B., Creech, A.L. and Herbert, Z.T., 2019. Histone demethylase KDM6A directly senses oxygen to control chromatin and cell fate. Science, 363(6432), pp.1217-1222.
600	KDM6B*	20	Homo sapiens	other	enzyme	Chakraborty, A.A., Laukka, T., Myllykoski, M., Ringel, A.E., Booker, M.A., Tolstorukov, M.Y., Meng, Y.J., Meier, S.R., Jennings, R.B., Creech, A.L. and Herbert, Z.T., 2019. Histone demethylase KDM6A directly senses oxygen to control chromatin and cell fate. Science, 363(6432), pp.1217-1222.
601	Tet1	30	Homo sapiens	other	enzyme	Laukka, T., Mariani, C.J., Ihantola, T., Cao, J.Z., Hokkanen, J., Kaelin Jr, W.G., Godley, L.A. and Koivunen, P., 2016. Fumarate and succinate regulate expression of hypoxia-inducible genes via TET enzymes. Journal of Biological Chemistry, 291(8), pp.4256-4265.
602	Tet2	30	Homo sapiens	other	enzyme	Laukka, T., Mariani, C.J., Ihantola, T., Cao, J.Z., Hokkanen, J., Kaelin Jr, W.G., Godley, L.A. and Koivunen, P., 2016. Fumarate and succinate regulate expression of hypoxia-inducible genes via TET enzymes. Journal of Biological Chemistry, 291(8), pp.4256-4265.
603	KDM3A	102	Homo sapiens	other	enzyme	Qian, X., Li, X., Shi, Z., Bai, X., Xia, Y., Zheng, Y., Xu, D., Chen, F., You, Y., Fang, J. and Hu, Z., 2019. KDM3A senses oxygen availability to regulate PGC-1Œ±-mediated mitochondrial biogenesis. Molecular cell, 76(6), pp.885-895.
604	JMJD2A	57	Homo sapiens	other	enzyme	Cascella, B. and Mirica, L.M., 2012. Kinetic analysis of iron-dependent histone demethylases: Œ±-ketoglutarate substrate inhibition and potential relevance to the regulation of histone demethylation in cancer cells. Biochemistry, 51(44), pp.8699-8701.
605	JMJD2E	197	Homo sapiens	other	enzyme	Cascella, B. and Mirica, L.M., 2012. Kinetic analysis of iron-dependent histone demethylases: Œ±-ketoglutarate substrate inhibition and potential relevance to the regulation of histone demethylation in cancer cells. Biochemistry, 51(44), pp.8699-8701.
606	JMJD2C	158	Homo sapiens	other	enzyme	Cascella, B. and Mirica, L.M., 2012. Kinetic analysis of iron-dependent histone demethylases: Œ±-ketoglutarate substrate inhibition and potential relevance to the regulation of histone demethylation in cancer cells. Biochemistry, 51(44), pp.8699-8701.
607	Cysteamine (2-aminoethanethiol) dioxygenase ADO	500	Homo sapiens	other	enzyme	Masson, N.; Keeley, T.P.; Giuntoli, B.; White, M.D.; Puerta, M.L.; Perata, P.; Hopkinson, R.J.; Flashman, E.; Licausi, F.; Ratcliffe, P.J. Conserved N-terminal cysteine dioxygenases transduce responses to hypoxia in animals and plants. Science 2019, 365, 65‚Äì69. Conserved N-terminal cysteine dioxygenases transduce responses to hypoxia in animals and plants. Science 2019, 365, 65‚Äì69.
608	prolyl hydroxylase domain proteins (PHDs)	450	Homo sapiens	other	enzyme	Tarhonskaya, H., Chowdhury, R., Leung, I.K., Loik, N.D., McCullagh, J.S., Claridge, T.D., Schofield, C.J. and Flashman, E., 2014. Investigating the contribution of the active site environment to the slow reaction of hypoxia-inducible factor prolyl hydroxylase domain 2 with oxygen. Biochemical Journal, 463(3), pp.363-372.
609	prolyl hydroxylase domain proteins (PHDs)	450	Homo sapiens	other	enzyme	Tarhonskaya, H., Chowdhury, R., Leung, I.K., Loik, N.D., McCullagh, J.S., Claridge, T.D., Schofield, C.J. and Flashman, E., 2014. Investigating the contribution of the active site environment to the slow reaction of hypoxia-inducible factor prolyl hydroxylase domain 2 with oxygen. Biochemical Journal, 463(3), pp.363-372.
610	prolyl hydroxylase domain proteins (PHDs)	200	Homo sapiens	other	enzyme	Tarhonskaya, H., Chowdhury, R., Leung, I.K., Loik, N.D., McCullagh, J.S., Claridge, T.D., Schofield, C.J. and Flashman, E., 2014. Investigating the contribution of the active site environment to the slow reaction of hypoxia-inducible factor prolyl hydroxylase domain 2 with oxygen. Biochemical Journal, 463(3), pp.363-372.
611	FIH	110	Homo sapiens	other	enzyme	Tarhonskaya, H., Hardy, A.P., Howe, E.A., Loik, N.D., Kramer, H.B., McCullagh, J.S., Schofield, C.J. and Flashman, E., 2015. Kinetic investigations of the role of factor inhibiting hypoxia-inducible factor (FIH) as an oxygen sensor. Journal of Biological Chemistry, 290(32), pp.19726-19742.
612	FIH	110	Homo sapiens	other	enzyme	Tarhonskaya, H., Hardy, A.P., Howe, E.A., Loik, N.D., Kramer, H.B., McCullagh, J.S., Schofield, C.J. and Flashman, E., 2015. Kinetic investigations of the role of factor inhibiting hypoxia-inducible factor (FIH) as an oxygen sensor. Journal of Biological Chemistry, 290(32), pp.19726-19742.
613	PHD2	460	Homo sapiens	other	enzyme	Tarhonskaya, H., Hardy, A.P., Howe, E.A., Loik, N.D., Kramer, H.B., McCullagh, J.S., Schofield, C.J. and Flashman, E., 2015. Kinetic investigations of the role of factor inhibiting hypoxia-inducible factor (FIH) as an oxygen sensor. Journal of Biological Chemistry, 290(32), pp.19726-19742.
615	PHD2	450	Homo sapiens	other	enzyme	Tarhonskaya, H., Hardy, A.P., Howe, E.A., Loik, N.D., Kramer, H.B., McCullagh, J.S., Schofield, C.J. and Flashman, E., 2015. Kinetic investigations of the role of factor inhibiting hypoxia-inducible factor (FIH) as an oxygen sensor. Journal of Biological Chemistry, 290(32), pp.19726-19742.
616	PHD2	12	Homo sapiens	other	enzyme	Tarhonskaya, H., Hardy, A.P., Howe, E.A., Loik, N.D., Kramer, H.B., McCullagh, J.S., Schofield, C.J. and Flashman, E., 2015. Kinetic investigations of the role of factor inhibiting hypoxia-inducible factor (FIH) as an oxygen sensor. Journal of Biological Chemistry, 290(32), pp.19726-19742.
617	FIH-1	90	Homo sapiens	other	enzyme	Wilkins, S.E., Hyv√§rinen, J., Chicher, J., Gorman, J.J., Peet, D.J., Bilton, R.L. and Koivunen, P., 2009. Differences in hydroxylation and binding of Notch and HIF-1Œ± demonstrate substrate selectivity for factor inhibiting HIF-1 (FIH-1). The international journal of biochemistry & cell biology, 41(7), pp.1563-1571.
618	FIH-1	10	Homo sapiens	other	enzyme	Wilkins, S.E., Hyv√§rinen, J., Chicher, J., Gorman, J.J., Peet, D.J., Bilton, R.L. and Koivunen, P., 2009. Differences in hydroxylation and binding of Notch and HIF-1Œ± demonstrate substrate selectivity for factor inhibiting HIF-1 (FIH-1). The international journal of biochemistry & cell biology, 41(7), pp.1563-1571.
619	FIH-1	19	Homo sapiens	other	enzyme	Wilkins, S.E., Hyv√§rinen, J., Chicher, J., Gorman, J.J., Peet, D.J., Bilton, R.L. and Koivunen, P., 2009. Differences in hydroxylation and binding of Notch and HIF-1Œ± demonstrate substrate selectivity for factor inhibiting HIF-1 (FIH-1). The international journal of biochemistry & cell biology, 41(7), pp.1563-1571.
620	FIH-1	70	Homo sapiens	other	enzyme	Wilkins, S.E., Hyv√§rinen, J., Chicher, J., Gorman, J.J., Peet, D.J., Bilton, R.L. and Koivunen, P., 2009. Differences in hydroxylation and binding of Notch and HIF-1Œ± demonstrate substrate selectivity for factor inhibiting HIF-1 (FIH-1). The international journal of biochemistry & cell biology, 41(7), pp.1563-1571.
621	FIH-1	12	Homo sapiens	other	enzyme	Wilkins, S.E., Hyv√§rinen, J., Chicher, J., Gorman, J.J., Peet, D.J., Bilton, R.L. and Koivunen, P., 2009. Differences in hydroxylation and binding of Notch and HIF-1Œ± demonstrate substrate selectivity for factor inhibiting HIF-1 (FIH-1). The international journal of biochemistry & cell biology, 41(7), pp.1563-1571.
622	FIH-1	110	Homo sapiens	other	enzyme	Wilkins, S.E., Hyv√§rinen, J., Chicher, J., Gorman, J.J., Peet, D.J., Bilton, R.L. and Koivunen, P., 2009. Differences in hydroxylation and binding of Notch and HIF-1Œ± demonstrate substrate selectivity for factor inhibiting HIF-1 (FIH-1). The international journal of biochemistry & cell biology, 41(7), pp.1563-1571.
623	FIH-1	90	Homo sapiens	other	enzyme	Wilkins, S.E., Hyv√§rinen, J., Chicher, J., Gorman, J.J., Peet, D.J., Bilton, R.L. and Koivunen, P., 2009. Differences in hydroxylation and binding of Notch and HIF-1Œ± demonstrate substrate selectivity for factor inhibiting HIF-1 (FIH-1). The international journal of biochemistry & cell biology, 41(7), pp.1563-1571.
854	homogentisate 1,2-dioxygenase	99	Homo sapiens	other	enzyme	Amaya AA, Brzezinski KT, Farrington N, Moran GR, 2004. Kinetic analysis of human homogentisate 1,2-dioxygenase, Arch. Biochem. Biophys. 421(1):135‚Äì142.
896	Cysteamine (2‚Äêaminoethanethiol) dioxygenase ADO	500	Homo sapiens	other	enzyme	Masson, N., Keeley, T.P., Giuntoli, B., White, M.D., Puerta, M.L., Perata, P., Hopkinson, R.J., Flashman, E., Licausi, F. and Ratcliffe, P.J., 2019. Conserved N-terminal cysteine dioxygenases transduce responses to hypoxia in animals and plants. Science, 365(6448), pp.65-69.
897	Hydroxylase Tet1	7.61	Homo sapiens	other	enzyme	Thienpont, B., Steinbacher, J., Zhao, H., D‚ÄôAnna, F., Kuchnio, A., Ploumakis, A., Ghesqui√®re, B., Van Dyck, L., Boeckx, B., Schoonjans, L. and Hermans, E., 2016. Tumour hypoxia causes DNA hypermethylation by reducing TET activity. Nature, 537(7618), pp.63-68.
898	Hydroxylase Tet2	4.19	Homo sapiens	other	enzyme	Thienpont, B., Steinbacher, J., Zhao, H., D‚ÄôAnna, F., Kuchnio, A., Ploumakis, A., Ghesqui√®re, B., Van Dyck, L., Boeckx, B., Schoonjans, L. and Hermans, E., 2016. Tumour hypoxia causes DNA hypermethylation by reducing TET activity. Nature, 537(7618), pp.63-68.
947	Monoamine oxidase	92	Homo sapiens	other	enzyme	McDonald, G.R., 2014. Characterisation of the imidazoline site on monoamine oxidase type B. MS thesis Univ. Alberta
948	Monoamine oxidase	91	Homo sapiens	other	enzyme	McDonald, G.R., 2014. Characterisation of the imidazoline site on monoamine oxidase type B. MS thesis Univ. Alberta
949	Monoamine oxidase	81	Homo sapiens	other	enzyme	McDonald, G.R., 2014. Characterisation of the imidazoline site on monoamine oxidase type B. MS thesis Univ. Alberta
577	HIF-P4H-2	250	Homo sapiens	other	enzyme	Hirsil√§, M., Koivunen, P., G√ºnzler, V., Kivirikko, K.I. and Myllyharju, J., 2003. Characterization of the human prolyl 4-hydroxylases that modify the hypoxia-inducible factor. Journal of Biological Chemistry, 278(33), pp.30772-30780.
578	HIF-P4H-3	230	Homo sapiens	other	enzyme	Hirsil√§, M., Koivunen, P., G√ºnzler, V., Kivirikko, K.I. and Myllyharju, J., 2003. Characterization of the human prolyl 4-hydroxylases that modify the hypoxia-inducible factor. Journal of Biological Chemistry, 278(33), pp.30772-30780.
579	C-P4H-I	40	Homo sapiens	other	enzyme	Hirsil√§, M., Koivunen, P., G√ºnzler, V., Kivirikko, K.I. and Myllyharju, J., 2003. Characterization of the human prolyl 4-hydroxylases that modify the hypoxia-inducible factor. Journal of Biological Chemistry, 278(33), pp.30772-30780.
580	Asparaginyl Hydroxylase FIH	90	Homo sapiens	other	enzyme	Koivunen, P., Hirsil√§, M., G√ºnzler, V., Kivirikko, K.I. and Myllyharju, J., 2004. Catalytic properties of the asparaginyl hydroxylase (FIH) in the oxygen sensing pathway are distinct from those of its prolyl 4-hydroxylases. Journal of Biological Chemistry, 279(11), pp.9899-9904.
581	prolyl hydroxylases PHD1	200	Homo sapiens	other	enzyme	Tuckerman, J.R., Zhao, Y., Hewitson, K.S., Tian, Y.M., Pugh, C.W., Ratcliffe, P.J. and Mole, D.R., 2004. Determination and comparison of specific activity of the HIF-prolyl hydroxylases. FEBS letters, 576(1-2), pp.145-150.
582	prolyl hydroxylases PHD2	200	Homo sapiens	other	enzyme	Tuckerman, J.R., Zhao, Y., Hewitson, K.S., Tian, Y.M., Pugh, C.W., Ratcliffe, P.J. and Mole, D.R., 2004. Determination and comparison of specific activity of the HIF-prolyl hydroxylases. FEBS letters, 576(1-2), pp.145-150.
583	prolyl hydroxylases PHD3	200	Homo sapiens	other	enzyme	Tuckerman, J.R., Zhao, Y., Hewitson, K.S., Tian, Y.M., Pugh, C.W., Ratcliffe, P.J. and Mole, D.R., 2004. Determination and comparison of specific activity of the HIF-prolyl hydroxylases. FEBS letters, 576(1-2), pp.145-150.
584	HIF‚ÄìPHD2	1746	Homo sapiens	other	enzyme	Dao, J.H., Kurzeja, R.J., Morachis, J.M., Veith, H., Lewis, J., Yu, V., Tegley, C.M. and Tagari, P., 2009. Kinetic characterization and identification of a novel inhibitor of hypoxia-inducible factor prolyl hydroxylase 2 using a time-resolved fluorescence resonance energy transfer-based assay technology. Analytical biochemistry, 384(2), pp.213-223.
844	purified wild-type plant oxalate oxidase	430	Hordeum vulgare	other	enzyme	Burrell, M.R., Just, V.J., Bowater, L., Fairhurst, S.A., Requena, L., Lawson, D.M. and Bornemann, S., 2007. Oxalate decarboxylase and oxalate oxidase activities can be interchanged with a specificity switch of up to 282 000 by mutating an active site lid. Biochemistry, 46(43), pp.12327-12336.
1018	"marine broth"	0.032	Idiomarina loihiensis	easy	whole cells	Gong, X., Garcia-Robledo, E., Schramm, A. and Revsbech, N.P., 2016. Respiratory kinetics of marine bacteria exposed to decreasing oxygen concentrations. Applied and environmental microbiology, 82(5), pp.1412-1422.
1022	"marine broth"	0.009	Idiomarina loihiensis	easy	whole cells	Gong, X., Garcia-Robledo, E., Schramm, A. and Revsbech, N.P., 2016. Respiratory kinetics of marine bacteria exposed to decreasing oxygen concentrations. Applied and environmental microbiology, 82(5), pp.1412-1422.
800	1-Aminocyclopropane-1-CarboxylicAcid	13.5	Ipomoea tricolor	other	enzyme	Konze, J.R., Jones, J.F., Boller, T. and Kende, H., 1980. Effect of 1-aminocyclopropane-1-carboxylic acid on the production of ethylene in senescing flowers of Ipomoea tricolor Cav. Plant physiology, 66(4), pp.566-571.
650	pyranose oxidases (POx[EC1.1.3.10]) (KaPOx)	1070	Kitasatospora aureofaciens	other	enzyme	Herzog, P.L., S√ºtzl, L., Eisenhut, B., Maresch, D., Haltrich, D., Obinger, C. and Peterbauer, C.K., 2019. Versatile oxidase and dehydrogenase activities of bacterial pyranose 2-oxidase facilitate redox cycling with manganese peroxidase in vitro. Applied and environmental microbiology, 85(13).
624	Acireductone (1,2-dihydroxy-5-(methylthio)pent-1-en-3-one) dioxygenase, Ni-ARD (EC 1.13.11.53)	110	Klebsiella oxytoca	other	enzyme	Maroney, M.J. and Ciurli, S., 2014. Nonredox nickel enzymes. Chemical reviews, 114(8), pp.4206-4228.
625	Acireductone (1,2-dihydroxy-5-(methylthio)pent-1-en-3-one) dioxygenase, Fe-ARD (EC 1.13.11)	47	Klebsiella oxytoca	other	enzyme	Maroney, M.J. and Ciurli, S., 2014. Nonredox nickel enzymes. Chemical reviews, 114(8), pp.4206-4228.
11	ARD (aci-reductone dioxygenase)	110	Klebsiella pneumoniae	other	enzyme	Dai, Y., Pochapsky, T. C., & Abeles, R. H. (2001). Mechanistic studies of two dioxygenases in the methionine salvage pathway of Klebsiella pneumoniae. Biochemistry, 40(21), 6379‚Äì6387. https://doi.org/10.1021/bi010110y
12	ARD‚Ä≤ (aci-reductone dioxygenase)	47	Klebsiella pneumoniae	other	enzyme	Dai, Y., Pochapsky, T. C., & Abeles, R. H. (2001). Mechanistic studies of two dioxygenases in the methionine salvage pathway of Klebsiella pneumoniae. Biochemistry, 40(21), 6379‚Äì6387. https://doi.org/10.1021/bi010110y
312	d-type cytochrome oxidase	0.02	Klebsiella pneumoniae	terminal	enzyme	Smith, A., Hill, S. and Anthony, C., 1990. The purification, characterization and role of the d-type cytochrome oxidase of Klebsiella pneumoniae during nitrogen fixation. Microbiology, 136(1), pp.171-180.
819	4-hydroxybenzoate 3-hydroxylase	370	Klebsiella pneumoniae	other	enzyme	Su√°rez, M., Mart√≠n, M., Ferrer, E. and Garrido-Pertierra, A., 1995. Purification and characterization of 4-hydroxybenzoate 3-hydroxylase from a Klebsiella pneumoniae mutant strain. Archives of microbiology, 164(1), pp.70-77.
859	Aci-reductone dioxyenase	47	Klebsiella pneumoniae	other	enzyme	Dai Y, Pochapsky TC, Abeles RH, 2001. Mechanistic studies of two dioxygenases in the methionine salvage pathway of Klebsiella pneumoniae, Biochemistry. 40(21):6379‚Äì6387
476	amine oxidase	6	Lens culinaris	other	enzyme	Bellelli, A., Brunori, M., Finazzi-Agr√≥, A., Floris, G., Giartosi, A. and Rinaldi, A., 1985. Transient kinetics of copper-containing lentil (Lens culinaris) seedling amine oxidase. Biochemical journal, 232(3), pp.923-926.
740	amine oxidase	6	Lens culinaris	other	enzyme	Bellelli, A., Brunori, M., Finazzi-Agr√≥, A., Floris, G., Giartosi, A. and Rinaldi, A., 1985. Transient kinetics of copper-containing lentil (Lens culinaris) seedling amine oxidase. Biochemical journal, 232(3), pp.923-926.
1097	pyruvate	12.19	Leptothrix discophora	easy	whole cells	Yurt, N., Sears, J. and Lewandowski, Z., 2002. Multiple Substrate Growth Kinetics of Leptothrix discophoraSP‚Äê6. Biotechnology progress, 18(5), pp.994-1002.
188	Pyranose dehydrogenase (PDH)	95	Leucoagaricus meleagris	other	enzyme	Krondorfer, I., Lipp, K., Brugger, D., Staudigl, P., Sygmund, C., Haltrich, D. and Peterbauer, C.K., 2014. Engineering of pyranose dehydrogenase for increased oxygen reactivity. PLoS One, 9(3).
189	Pyranose dehydrogenase (PDH)	500	Leucoagaricus meleagris	other	enzyme	Krondorfer, I., Lipp, K., Brugger, D., Staudigl, P., Sygmund, C., Haltrich, D. and Peterbauer, C.K., 2014. Engineering of pyranose dehydrogenase for increased oxygen reactivity. PLoS One, 9(3).
779	Nitric Oxide Synthase	6.3	macrophage	other	enzyme	Rengasamy, A. and Johns, R.A., 1996. Determination of Km for oxygen of nitric oxide synthase isoforms. Journal of Pharmacology and Experimental Therapeutics, 276(1), pp.30-33.
167	polyphenol oxidase	540	Malus domestica	other	enzyme	Janovitz-Klapp, A.H., Richard, F.C., Goupy, P.M. and Nicolas, J.J., 1990. Kinetic studies on apple polyphenol oxidase. Journal of Agricultural and Food Chemistry, 38(7), pp.1437-1441.
168	polyphenol oxidase	280	Malus domestica	other	enzyme	Janovitz-Klapp, A.H., Richard, F.C., Goupy, P.M. and Nicolas, J.J., 1990. Kinetic studies on apple polyphenol oxidase. Journal of Agricultural and Food Chemistry, 38(7), pp.1437-1441.
169	polyphenol oxidase	80	Malus domestica	other	enzyme	Janovitz-Klapp, A.H., Richard, F.C., Goupy, P.M. and Nicolas, J.J., 1990. Kinetic studies on apple polyphenol oxidase. Journal of Agricultural and Food Chemistry, 38(7), pp.1437-1441.
1004	succinate	4.2	marine vibrio sp.	easy	whole cells	Devol, A.H., 1978. Bacterial oxygen uptake kinetics as related to biological processes in oxygen deficient zones of the oceans. Deep Sea Research, 25(2), pp.137-146.
1017	"marine broth"	0.049	Marinobacter daepoensis	easy	whole cells	Gong, X., Garcia-Robledo, E., Schramm, A. and Revsbech, N.P., 2016. Respiratory kinetics of marine bacteria exposed to decreasing oxygen concentrations. Applied and environmental microbiology, 82(5), pp.1412-1422.
1021	"marine broth"	0.008	Marinobacter daepoensis	easy	whole cells	Gong, X., Garcia-Robledo, E., Schramm, A. and Revsbech, N.P., 2016. Respiratory kinetics of marine bacteria exposed to decreasing oxygen concentrations. Applied and environmental microbiology, 82(5), pp.1412-1422.
681	LodA Œµ-lysine oxidase	37.2	Marinomonas mediterranea	other	enzyme	Sehanobish, E., 2016. Structural and functional characterization of enzymes of a novel group of tryptophylquinone cofactor containing oxidases. PhD thesis, University of South Florida, Sehanobish, E., Shin, S., Sanchez-Amat, A. and Davidson, V.L., 2014. Steady-state kinetic mechanism of LodA, a novel cysteine tryptophylquinone-dependent oxidase. FEBS letters, 588(5), pp.752-756.
682	LodA Œµ-lysine oxidase	199	Marinomonas mediterranea	other	enzyme	Sehanobish, E., 2016. Structural and functional characterization of enzymes of a novel group of tryptophylquinone cofactor containing oxidases. PhD thesis, University of South Florida, Sehanobish, E., Shin, S., Sanchez-Amat, A. and Davidson, V.L., 2014. Steady-state kinetic mechanism of LodA, a novel cysteine tryptophylquinone-dependent oxidase. FEBS letters, 588(5), pp.752-756.
683	LodA Œµ-lysine oxidase	543	Marinomonas mediterranea	other	enzyme	Sehanobish, E., 2016. Structural and functional characterization of enzymes of a novel group of tryptophylquinone cofactor containing oxidases. PhD thesis, University of South Florida, Sehanobish, E., Shin, S., Sanchez-Amat, A. and Davidson, V.L., 2014. Steady-state kinetic mechanism of LodA, a novel cysteine tryptophylquinone-dependent oxidase. FEBS letters, 588(5), pp.752-756.
684	LodA Œµ-lysine oxidase	386	Marinomonas mediterranea	other	enzyme	Sehanobish, E., 2016. Structural and functional characterization of enzymes of a novel group of tryptophylquinone cofactor containing oxidases. PhD thesis, University of South Florida, Sehanobish, E., Shin, S., Sanchez-Amat, A. and Davidson, V.L., 2014. Steady-state kinetic mechanism of LodA, a novel cysteine tryptophylquinone-dependent oxidase. FEBS letters, 588(5), pp.752-756.
685	LodA Œµ-lysine oxidase	522	Marinomonas mediterranea	other	enzyme	Sehanobish, E., 2016. Structural and functional characterization of enzymes of a novel group of tryptophylquinone cofactor containing oxidases. PhD thesis, University of South Florida, Sehanobish, E., Shin, S., Sanchez-Amat, A. and Davidson, V.L., 2014. Steady-state kinetic mechanism of LodA, a novel cysteine tryptophylquinone-dependent oxidase. FEBS letters, 588(5), pp.752-756.
686	LodA Œµ-lysine oxidase	1043	Marinomonas mediterranea	other	enzyme	Sehanobish, E., 2016. Structural and functional characterization of enzymes of a novel group of tryptophylquinone cofactor containing oxidases. PhD thesis, University of South Florida, Sehanobish, E., Shin, S., Sanchez-Amat, A. and Davidson, V.L., 2014. Steady-state kinetic mechanism of LodA, a novel cysteine tryptophylquinone-dependent oxidase. FEBS letters, 588(5), pp.752-756.
687	LodA Œµ-lysine oxidase	706	Marinomonas mediterranea	other	enzyme	Sehanobish, E., 2016. Structural and functional characterization of enzymes of a novel group of tryptophylquinone cofactor containing oxidases. PhD thesis, University of South Florida, Sehanobish, E., Shin, S., Sanchez-Amat, A. and Davidson, V.L., 2014. Steady-state kinetic mechanism of LodA, a novel cysteine tryptophylquinone-dependent oxidase. FEBS letters, 588(5), pp.752-756.
688	GLYCINE OXIDASE	2600	Marinomonas mediterranea	other	enzyme	Sehanobish, E., 2016. Structural and functional characterization of enzymes of a novel group of tryptophylquinone cofactor containing oxidases. PhD thesis, University of South Florida
689	GLYCINE OXIDASE	2270	Marinomonas mediterranea	other	enzyme	Sehanobish, E., 2016. Structural and functional characterization of enzymes of a novel group of tryptophylquinone cofactor containing oxidases. PhD thesis, University of South Florida
690	GLYCINE OXIDASE	416	Marinomonas mediterranea	other	enzyme	Sehanobish, E., 2016. Structural and functional characterization of enzymes of a novel group of tryptophylquinone cofactor containing oxidases. PhD thesis, University of South Florida
42	kynurenine-3-monooxygenase	20	Meriones unguiculatus	other	enzyme	Dang, Y., Dale, W.E. and Brown, O.R., 2000. Effects of oxygen on kynurenine-3-monooxygenase activity. Redox Report, 5(2-3), pp.81-84.
694	NADH oxidase	15.7	Methanobrevibacter smithii	other	enzyme	Yan, M., Yin, W., Fang, X., Guo, J. and Shi, H., 2016. Characteristics of a water-forming NADH oxidase from Methanobrevibacter smithii, an archaeon in the human gut. Bioscience reports, 36(6).
700	NADH oxidase	1900	Methanocaldococcus jannaschii	other	enzyme	Case, C.L., Rodriguez, J.R. and Mukhopadhyay, B., 2009. Characterization of an NADH oxidase of the flavin-dependent disulfide reductase family from Methanocaldococcus jannaschii. Microbiology, 155(1), pp.69-79.
26	methane mono-oxygenase	16.8	Methylococcus capsulatus	other	enzyme	Green, J. and Dalton, H., 1986. Steady-state kinetic analysis of soluble methane mono-oxygenase from Methylococcus capsulatus (Bath). Biochemical Journal, 236(1), pp.155-162.
1106	nitrate mineral salts (NMS) +methane	1.9	Methylocystis	easy	whole cells	Van Bodegom, P., Stams, F., Mollema, L., Boeke, S. and Leffelaar, P., 2001. Methane oxidation and the competition for oxygen in the rice rhizosphere. Applied and Environmental Microbiology, 67(8), pp.3586-3597.
1038	glucose	0.011	Micrococcus candicans	easy	whole cells	Longmuir, I.S., 1954. Respiration rate of bacteria as a function of oxygen concentration. Biochemical Journal, 57(1), pp.81-87.
28	Carbohydrate Oxidase	970	Microdochium nivale	other	enzyme	Nordkvist, M., Nielsen, P.M. and Villadsen, J., 2007. Oxidation of lactose to lactobionic acid by a Microdochium nivale carbohydrate oxidase: kinetics and operational stability. Biotechnology and bioengineering, 97(4), pp.694-707.
661	carbohydrate oxidase (COXMn)	1640	Microdochium nivale	other	enzyme	Degrand, L., Rakotozafy, L. and Nicolas, J., 2015. Activity of carbohydrate oxidases as influenced by wheat flour dough components. Food chemistry, 181, pp.333-338.
662	carbohydrate oxidase (COXMn)	1720	Microdochium nivale	other	enzyme	Degrand, L., Rakotozafy, L. and Nicolas, J., 2015. Activity of carbohydrate oxidases as influenced by wheat flour dough components. Food chemistry, 181, pp.333-338.
714	Carbohydrate Oxidase	970	Microdochium nivale	other	enzyme	Nordkvist, M., Nielsen, P.M. and Villadsen, J., 2007. Oxidation of lactose to lactobionic acid by a Microdochium nivale carbohydrate oxidase: kinetics and operational stability. Biotechnology and bioengineering, 97(4), pp.694-707.
852	Lactose oxidase	970	Microdochium nivale	other	enzyme	Nordkvist M, Nielsen PM, Villadsen J, 2007. Oxidation of Lactose to Lactobionic Acid by a Microdochium nivale Carbohydrate Oxidase : Kinetics and Operational Stability, 97(4):694‚Äì707.
173	protoporphyrinogen oxidase	125	Mus musculus	other	enzyme	Ferreira, G.C. and Dailey, H.A., 1988. Mouse protoporphyrinogen oxidase. Kinetic parameters and demonstration of inhibition by bilirubin. Biochemical Journal, 250(2), pp.597-603.
420	protoporphyrinogen oxidase (EC 1.3.3.4)	125	Mus musculus	other	enzyme	Ferreira, G.C. and Dailey, H.A., 1988. Mouse protoporphyrinogen oxidase. Kinetic parameters and demonstration of inhibition by bilirubin. Biochemical Journal, 250(2), pp.597-603.
710	flavin-dependent monooxygenases monoMICAL-2	96	Mus musculus	other	enzyme	McDonald, C.A., 2013. The Enzymology of the Monooxygenase Domain of MICAL-2 (Doctoral dissertation). University of Michigan
809	Recombinant mouse CDO [E.C 1.13.11.20] I-cysteine	0.7	Mus musculus	other	enzyme	Crowell, J., 2016. Thiol Dioxygenases: An Investigation Into The Mechanisms Of Cysteine Dioxygenase And 3-mercaptopropionic Acid Dioxygenase. PhD UT Austin
810	Recombinant mouse CDO [E.C 1.13.11.20] d-cysteine	9.1	Mus musculus	other	enzyme	Crowell, J., 2016. Thiol Dioxygenases: An Investigation Into The Mechanisms Of Cysteine Dioxygenase And 3-mercaptopropionic Acid Dioxygenase. PhD UT Austin
811	Recombinant mouse CDO [E.C 1.13.11.20] C93A	4	Mus musculus	other	enzyme	Crowell, J., 2016. Thiol Dioxygenases: An Investigation Into The Mechanisms Of Cysteine Dioxygenase And 3-mercaptopropionic Acid Dioxygenase. PhD UT Austin
384	Mushroom tyrosinase (monophenol,o-diphenol:02 oxidoreductase,EC 1.14.18.1)	1.8	mushroom	other	enzyme	Rodriguez-Lopez, J.N., Ros, J.R., Varon, R. and Garcia-Canovas, F., 1993. Oxygen Michaelis constants for tyrosinase. Biochemical Journal, 293(3), pp.859-866.
385	Mushroom tyrosinase (monophenol,o-diphenol:02 oxidoreductase,EC 1.14.18.1)	9.5	mushroom	other	enzyme	Rodriguez-Lopez, J.N., Ros, J.R., Varon, R. and Garcia-Canovas, F., 1993. Oxygen Michaelis constants for tyrosinase. Biochemical Journal, 293(3), pp.859-866.
386	Mushroom tyrosinase (monophenol,o-diphenol:02 oxidoreductase,EC 1.14.18.1)	5.02	mushroom	other	enzyme	Rodriguez-Lopez, J.N., Ros, J.R., Varon, R. and Garcia-Canovas, F., 1993. Oxygen Michaelis constants for tyrosinase. Biochemical Journal, 293(3), pp.859-866.
387	Mushroom tyrosinase (monophenol,o-diphenol:02 oxidoreductase,EC 1.14.18.1)	48.2	mushroom	other	enzyme	Rodriguez-Lopez, J.N., Ros, J.R., Varon, R. and Garcia-Canovas, F., 1993. Oxygen Michaelis constants for tyrosinase. Biochemical Journal, 293(3), pp.859-866.
388	Mushroom tyrosinase (monophenol,o-diphenol:02 oxidoreductase,EC 1.14.18.1)	2.04	mushroom	other	enzyme	Rodriguez-Lopez, J.N., Ros, J.R., Varon, R. and Garcia-Canovas, F., 1993. Oxygen Michaelis constants for tyrosinase. Biochemical Journal, 293(3), pp.859-866.
389	Mushroom tyrosinase (monophenol,o-diphenol:02 oxidoreductase,EC 1.14.18.1)	130.3	mushroom	other	enzyme	Rodriguez-Lopez, J.N., Ros, J.R., Varon, R. and Garcia-Canovas, F., 1993. Oxygen Michaelis constants for tyrosinase. Biochemical Journal, 293(3), pp.859-866.
448	tyrosinase	63	mushroom	other	enzyme	Mu√±oz-Mu√±oz, J.L., Garcia-Molina, F., Varon, R., Tudela, J., Garcia-C√°novas, F. and Rodr√≠guez-L√≥pez, J.N., 2011. Kinetic cooperativity of tyrosinase. A general mechanism. Acta Biochimica Polonica, 58(3).
449	tyrosinase	68	mushroom	other	enzyme	Mu√±oz-Mu√±oz, J.L., Garcia-Molina, F., Varon, R., Tudela, J., Garcia-C√°novas, F. and Rodr√≠guez-L√≥pez, J.N., 2011. Kinetic cooperativity of tyrosinase. A general mechanism. Acta Biochimica Polonica, 58(3).
450	tyrosinase	69	mushroom	other	enzyme	Mu√±oz-Mu√±oz, J.L., Garcia-Molina, F., Varon, R., Tudela, J., Garcia-C√°novas, F. and Rodr√≠guez-L√≥pez, J.N., 2011. Kinetic cooperativity of tyrosinase. A general mechanism. Acta Biochimica Polonica, 58(3).
451	tyrosinase	90	mushroom	other	enzyme	Mu√±oz-Mu√±oz, J.L., Garcia-Molina, F., Varon, R., Tudela, J., Garcia-C√°novas, F. and Rodr√≠guez-L√≥pez, J.N., 2011. Kinetic cooperativity of tyrosinase. A general mechanism. Acta Biochimica Polonica, 58(3).
452	tyrosinase	74	mushroom	other	enzyme	Mu√±oz-Mu√±oz, J.L., Garcia-Molina, F., Varon, R., Tudela, J., Garcia-C√°novas, F. and Rodr√≠guez-L√≥pez, J.N., 2011. Kinetic cooperativity of tyrosinase. A general mechanism. Acta Biochimica Polonica, 58(3).
453	tyrosinase	45	mushroom	other	enzyme	Mu√±oz-Mu√±oz, J.L., Garcia-Molina, F., Varon, R., Tudela, J., Garcia-C√°novas, F. and Rodr√≠guez-L√≥pez, J.N., 2011. Kinetic cooperativity of tyrosinase. A general mechanism. Acta Biochimica Polonica, 58(3).
454	tyrosinase	44	mushroom	other	enzyme	Mu√±oz-Mu√±oz, J.L., Garcia-Molina, F., Varon, R., Tudela, J., Garcia-C√°novas, F. and Rodr√≠guez-L√≥pez, J.N., 2011. Kinetic cooperativity of tyrosinase. A general mechanism. Acta Biochimica Polonica, 58(3).
455	tyrosinase	49	mushroom	other	enzyme	Mu√±oz-Mu√±oz, J.L., Garcia-Molina, F., Varon, R., Tudela, J., Garcia-C√°novas, F. and Rodr√≠guez-L√≥pez, J.N., 2011. Kinetic cooperativity of tyrosinase. A general mechanism. Acta Biochimica Polonica, 58(3).
456	Tyrosinase (EC 1.14.18.1)	25	mushroom	other	enzyme	Washington, C., Maxwell, J., Stevenson, J., Malone, G., Lowe Jr, E.W., Zhang, Q., Wang, G. and McIntyre, N.R., 2015. Mechanistic studies of the tyrosinase-catalyzed oxidative cyclocondensation of 2-aminophenol to 2-aminophenoxazin-3-one. Archives of biochemistry and biophysics, 577, pp.24-34.
500	Tyrosinase (EC 1.14.18.1)	25	mushroom	other	enzyme	Washington, C., Maxwell, J., Stevenson, J., Malone, G., Lowe Jr, E.W., Zhang, Q., Wang, G. and McIntyre, N.R., 2015. Mechanistic studies of the tyrosinase-catalyzed oxidative cyclocondensation of 2-aminophenol to 2-aminophenoxazin-3-one. Archives of biochemistry and biophysics, 577, pp.24-34.
856	Polyphenol Oxidase	40	mushroom	other	enzyme	Munoz-Munoz JL, Garcia-Molina F, Varon R, Rodriguez-Lopez JN, Garcia-Canovas F, Tudela J, 2007. Kinetic characterization of the oxidation of esculetin by polyphenoloxidase and peroxidase., Biosci. Biotechnol. Biochem. 71(2):390‚Äì396.
392	Laccase MTL	24	Myceliophthora thermophila	other	enzyme	Xu, F., 2001. Dioxygen reactivity of laccase. Applied biochemistry and biotechnology, 95(2), pp.125-133.
397	Laccase MTL	24	Myceliophthora thermophila	other	enzyme	Xu, F., 2001. Dioxygen reactivity of laccase. Applied biochemistry and biotechnology, 95(2), pp.125-133.
950	Xylooligosaccharide Oxidase	130	Myceliophthora thermophila	other	enzyme	Ferrari, A.R., Rozeboom, H.J., Dobruchowska, J.M., van Leeuwen, S.S., Vugts, A.S., Koetsier, M.J., Visser, J. and Fraaije, M.W., 2016. Discovery of a xylooligosaccharide oxidase from Myceliophthora thermophila C1. Journal of Biological Chemistry, 291(45), pp.23709-23718.
334	Polysaccharide monooxygenases (PMOs), MtPMO9E	365	Myceliophthora thermopilia	other	enzyme	Hangasky, J.A. and Marletta, M.A., 2018. A random-sequential kinetic mechanism for polysaccharide monooxygenases. Biochemistry, 57(22), pp.3191-3199.
335	Polysaccharide monooxygenases (PMOs), MtPMO9E	300	Myceliophthora thermopilia	other	enzyme	Hangasky, J.A. and Marletta, M.A., 2018. A random-sequential kinetic mechanism for polysaccharide monooxygenases. Biochemistry, 57(22), pp.3191-3199.
336	Polysaccharide monooxygenases (PMOs), MtPMO9E	258	Myceliophthora thermopilia	other	enzyme	Hangasky, J.A. and Marletta, M.A., 2018. A random-sequential kinetic mechanism for polysaccharide monooxygenases. Biochemistry, 57(22), pp.3191-3199.
337	Polysaccharide monooxygenases (PMOs), MtPMO9E	235	Myceliophthora thermopilia	other	enzyme	Hangasky, J.A. and Marletta, M.A., 2018. A random-sequential kinetic mechanism for polysaccharide monooxygenases. Biochemistry, 57(22), pp.3191-3199.
338	Polysaccharide monooxygenases (PMOs), MtPMO9E	230	Myceliophthora thermopilia	other	enzyme	Hangasky, J.A. and Marletta, M.A., 2018. A random-sequential kinetic mechanism for polysaccharide monooxygenases. Biochemistry, 57(22), pp.3191-3199.
339	Polysaccharide monooxygenases (PMOs), MtPMO9E	235	Myceliophthora thermopilia	other	enzyme	Hangasky, J.A. and Marletta, M.A., 2018. A random-sequential kinetic mechanism for polysaccharide monooxygenases. Biochemistry, 57(22), pp.3191-3199.
340	Polysaccharide monooxygenases (PMOs), MtPMO9E	233	Myceliophthora thermopilia	other	enzyme	Hangasky, J.A. and Marletta, M.A., 2018. A random-sequential kinetic mechanism for polysaccharide monooxygenases. Biochemistry, 57(22), pp.3191-3199.
341	Polysaccharide monooxygenases (PMOs), MtPMO9E	235	Myceliophthora thermopilia	other	enzyme	Hangasky, J.A. and Marletta, M.A., 2018. A random-sequential kinetic mechanism for polysaccharide monooxygenases. Biochemistry, 57(22), pp.3191-3199.
1066	pyrene	5.4	Mycobacterium	hard	whole cells	Fritzsche, C., 1994. Degradation of pyrene at low defined oxygen concentrations by a Mycobacterium sp. Applied and Environmental Microbiology, 60(5), pp.1687-1689.
1067	acetate	3.8	Mycobacterium	easy	whole cells	Fritzsche, C., 1994. Degradation of pyrene at low defined oxygen concentrations by a Mycobacterium sp. Applied and Environmental Microbiology, 60(5), pp.1687-1689.
907	3,4-DHSA dioxygenase	90	Mycobacterium tuberculosis	other	enzyme	Yam, K., 2011. Characterization of HsaC and HsaD, an oxygenase and a hydrolase in the cholesterol catabolic pathway of Mycobacterium tuberculosis (Doctoral dissertation, University of British Columbia).
179	iron-dependent extradiol dioxygenase, HsaC	90	Mycobacterium tuberculosis	other	enzyme	Yam, K.C., D'Angelo, I., Kalscheuer, R., Zhu, H., Wang, J.X., Snieckus, V., Ly, L.H., Converse, P.J., Jacobs Jr, W.R., Strynadka, N. and Eltis, L.D., 2009. Studies of a ring-cleaving dioxygenase illuminate the role of cholesterol metabolism in the pathogenesis of Mycobacterium tuberculosis. PLoS pathogens, 5(3), p.e1000344.
515	3-Ketosteroid 9_x0001_-Hydroxylase	1200	Mycobacterium tuberculosis	other	enzyme	Capyk, J.K., D‚ÄôAngelo, I., Strynadka, N.C. and Eltis, L.D., 2009. Characterization of 3-ketosteroid 9Œ±-hydroxylase, a Rieske oxygenase in the cholesterol degradation pathway of Mycobacterium tuberculosis. Journal of biological chemistry, 284(15), pp.9937-9946.
529	3-Ketosteroid-9Œ±-hydroxylase (KshAB)	90	Mycobacterium tuberculosis	other	enzyme	Capyk, J., 2012. Iron-containing monooxygenases in Mycobacterium tuberculosis cholesterol degradation: biochemical and phylogenetic perspectives (Doctoral dissertation, University of British Columbia).
784	trHbO(WT)	40	Mycobacterium tuberculosis	other	enzyme	Mukai, M., Savard, P.Y., Ouellet, H., Guertin, M. and Yeh, S.R., 2002. Unique Ligand‚àí Protein Interactions in a New Truncated Hemoglobin from Mycobacterium tuberculosis. Biochemistry, 41(12), pp.3897-3905.
550	arachidonic acid 12S‚Äêlipoxygenase MF‚ÄêLOX1	12	Myxococcus fulvus	other	enzyme	Goloshchapova, K., Stehling, S., Heydeck, D., Blum, M. and Kuhn, H., 2019. Functional characterization of a novel arachidonic acid 12S‚Äêlipoxygenase in the halotolerant bacterium Myxococcus fulvus exhibiting complex social living patterns. MicrobiologyOpen, 8(7), p.e00775.
744	Glycolate oxidase (GOX	0.29	Nostoc	other	enzyme	Hackenberg, C., Kern, R., H√ºge, J., Stal, L.J., Tsuji, Y., Kopka, J., Shiraiwa, Y., Bauwe, H. and Hagemann, M., 2011. Cyanobacterial lactate oxidases serve as essential partners in N2 fixation and evolved into photorespiratory glycolate oxidases in plants. The Plant Cell, 23(8), pp.2978-2990.
314	cytochrome a	5	Oligotropha carboxidovorans	terminal	enzyme	Cypionka, H., Reijnders, W.N., van Wielink, J.E., Oltmann, L.F. and Stouthamer, A.H., 1985. Half reduction potentials and oxygen affinity of the cytochromes of Pseudomonas carboxydovorans. FEMS microbiology letters, 27(2), pp.189-193.
315	cytochrome b-561	0.7	Oligotropha carboxidovorans	terminal	enzyme	Cypionka, H., Reijnders, W.N., van Wielink, J.E., Oltmann, L.F. and Stouthamer, A.H., 1985. Half reduction potentials and oxygen affinity of the cytochromes of Pseudomonas carboxydovorans. FEMS microbiology letters, 27(2), pp.189-193.
14	Lipoxygenase	3.7	Oryctolagus cuniculus	other	enzyme	LUDWIG, P., HOLZH√úTTER, H.G., COLOSIMO, A., SILVESTRINI, M.C., SCHEWE, T. and RAPOPORT, S.M., 1987. A kinetic model for lipoxygenases based on experimental data with the lipoxygenase of reticulocytes. European journal of biochemistry, 168(2), pp.325-337.
24	pyridoxamine (pyridoxine)-5'phosphate oxidase	182	Oryctolagus cuniculus	other	enzyme	Choi, J.D., Bowers-Komro, M., Davis, M.D., Edmondson, D.E. and McCormick, D.B., 1983. Kinetic properties of pyridoxamine (pyridoxine)-5'-phosphate oxidase from rabbit liver. Journal of Biological Chemistry, 258(2), pp.840-845.
25	pyridoxamine (pyridoxine)-5'phosphate oxidase	85	Oryctolagus cuniculus	other	enzyme	Choi, J.D., Bowers-Komro, M., Davis, M.D., Edmondson, D.E. and McCormick, D.B., 1983. Kinetic properties of pyridoxamine (pyridoxine)-5'-phosphate oxidase from rabbit liver. Journal of Biological Chemistry, 258(2), pp.840-845.
483	15-lipoxygenase	3.7	Oryctolagus cuniculus	other	enzyme	LUDWIG, P., HOLZH√úTTER, H.G., COLOSIMO, A., SILVESTRINI, M.C., SCHEWE, T. and RAPOPORT, S.M., 1987. A kinetic model for lipoxygenases based on experimental data with the lipoxygenase of reticulocytes. European journal of biochemistry, 168(2), pp.325-337.
588	12/15-lipoxygenase	5.2	Oryctolagus cuniculus	other	enzyme	Saam, J., 2008. Identification of dynamic oxygen access channels in 12/15-lipoxygenase. https://edoc.hu-berlin.de/bitstream/handle/18452/16396/saam.pdf?sequence=1
590	12/15-lipoxygenase	9	Oryctolagus cuniculus	other	enzyme	Saam, J., 2008. Identification of dynamic oxygen access channels in 12/15-lipoxygenase.Saam, J., 2008. Identification of dynamic oxygen access channels in 12/15-lipoxygenase. https://edoc.hu-berlin.de/bitstream/handle/18452/16396/saam.pdf?sequence=1
591	12/15-lipoxygenase	40.1	Oryctolagus cuniculus	other	enzyme	Saam, J., 2008. Identification of dynamic oxygen access channels in 12/15-lipoxygenase.Saam, J., 2008. Identification of dynamic oxygen access channels in 12/15-lipoxygenase. https://edoc.hu-berlin.de/bitstream/handle/18452/16396/saam.pdf?sequence=1
592	12/15-lipoxygenase	7	Oryctolagus cuniculus	other	enzyme	Saam, J., 2008. Identification of dynamic oxygen access channels in 12/15-lipoxygenase.Saam, J., 2008. Identification of dynamic oxygen access channels in 12/15-lipoxygenase. https://edoc.hu-berlin.de/bitstream/handle/18452/16396/saam.pdf?sequence=1
7	OsARD1 (aci-reductone dioxygenase)	1100	Oryza sativa	other	enzyme	Sauter, M., Lorbiecke, R., Ouyang, B., Pochapsky, T. C., & Rzewuski, G. (2005). The immediate-early ethylene response gene OsARD1 encodes an acireductone dioxygenase involved in recycling of the ethylene precursor S-adenosylmethionine. The Plant journal : for cell and molecular biology, 44(5), 718‚Äì729. https://doi.org/10.1111/j.1365-313X.2005.02564.x
530	rice fatty acid Œ±-(di)oxygenase (RŒ±O)	27	Oryza sativa	other	enzyme	Huff, G.S., Doncheva, I.S., Brinkley, D.W., Angeles-Boza, A.M., Mukherjee, A., Cramer, C.J. and Roth, J.P., 2011. Experimental and computational investigations of oxygen reactivity in a heme and tyrosyl radical-containing fatty acid Œ±-(di) oxygenase. Biochemistry, 50(34), pp.7375-7389.
531	rice fatty acid Œ±-(di)oxygenase (RŒ±O)	2.1	Oryza sativa	other	enzyme	Huff, G.S., Doncheva, I.S., Brinkley, D.W., Angeles-Boza, A.M., Mukherjee, A., Cramer, C.J. and Roth, J.P., 2011. Experimental and computational investigations of oxygen reactivity in a heme and tyrosyl radical-containing fatty acid Œ±-(di) oxygenase. Biochemistry, 50(34), pp.7375-7389.
532	rice fatty acid Œ±-(di)oxygenase (RŒ±O)	51	Oryza sativa	other	enzyme	Huff, G.S., Doncheva, I.S., Brinkley, D.W., Angeles-Boza, A.M., Mukherjee, A., Cramer, C.J. and Roth, J.P., 2011. Experimental and computational investigations of oxygen reactivity in a heme and tyrosyl radical-containing fatty acid Œ±-(di) oxygenase. Biochemistry, 50(34), pp.7375-7389.
533	rice fatty acid Œ±-(di)oxygenase (RŒ±O)	2.6	Oryza sativa	other	enzyme	Huff, G.S., Doncheva, I.S., Brinkley, D.W., Angeles-Boza, A.M., Mukherjee, A., Cramer, C.J. and Roth, J.P., 2011. Experimental and computational investigations of oxygen reactivity in a heme and tyrosyl radical-containing fatty acid Œ±-(di) oxygenase. Biochemistry, 50(34), pp.7375-7389.
534	rice fatty acid Œ±-(di)oxygenase (RŒ±O)	31	Oryza sativa	other	enzyme	Huff, G.S., Doncheva, I.S., Brinkley, D.W., Angeles-Boza, A.M., Mukherjee, A., Cramer, C.J. and Roth, J.P., 2011. Experimental and computational investigations of oxygen reactivity in a heme and tyrosyl radical-containing fatty acid Œ±-(di) oxygenase. Biochemistry, 50(34), pp.7375-7389.
548	PGHS cyclooxygenase	35	Ovis aries	other	enzyme	Trushkin, N.A., Filimonov, I.S. and Vrzheshch, P.V., 2010. Inhibition of cyclooxygenase activity of prostaglandin-H-synthase by excess substrate (molecular oxygen). Biochemistry (Moscow), 75(11), pp.1368-1373.
549	PGHS cyclooxygenase	9	Ovis aries	other	enzyme	Trushkin, N.A., Filimonov, I.S. and Vrzheshch, P.V., 2010. Inhibition of cyclooxygenase activity of prostaglandin-H-synthase by excess substrate (molecular oxygen). Biochemistry (Moscow), 75(11), pp.1368-1373.
718	prostaglandin-H-synthase (PGHS, EC 1.14.99.1)	9	Ovis aries	other	enzyme	Trushkin, N.A., Filimonov, I.S. and Vrzheshch, P.V., 2010. Inhibition of cyclooxygenase activity of prostaglandin-H-synthase by excess substrate (molecular oxygen). Biochemistry (Moscow), 75(11), pp.1368-1373.
35	1H-3-Hydroxy-4-oxoquinaldine 2,4-dioxygenase (Hod)	907	Paenarthrobacter nitroguajacolicus	other	enzyme	Frerichs-Deeken, U., Ranguelova, K., Kappl, R., H√ºttermann, J. and Fetzner, S., 2004. Dioxygenases without requirement for cofactors and their chemical model reaction: Compulsory order ternary complex mechanism of 1 H-3-hydroxy-4-oxoquinaldine 2, 4-dioxygenase involving general base catalysis by histidine 251 and single-electron oxidation of the substrate dianion. Biochemistry, 43(45), pp.14485-…
36	1H-3-Hydroxy-4-oxoquinaldine 2,4-dioxygenase (Hod)	973	Paenarthrobacter nitroguajacolicus	other	enzyme	Frerichs-Deeken, U., Ranguelova, K., Kappl, R., H√ºttermann, J. and Fetzner, S., 2004. Dioxygenases without requirement for cofactors and their chemical model reaction: Compulsory order ternary complex mechanism of 1 H-3-hydroxy-4-oxoquinaldine 2, 4-dioxygenase involving general base catalysis by histidine 251 and single-electron oxidation of the substrate dianion. Biochemistry, 43(45), pp.14485-…
37	1H-3-Hydroxy-4-oxoquinaldine 2,4-dioxygenase (Hod)	1320	Paenarthrobacter nitroguajacolicus	other	enzyme	Frerichs-Deeken, U., Ranguelova, K., Kappl, R., H√ºttermann, J. and Fetzner, S., 2004. Dioxygenases without requirement for cofactors and their chemical model reaction: Compulsory order ternary complex mechanism of 1 H-3-hydroxy-4-oxoquinaldine 2, 4-dioxygenase involving general base catalysis by histidine 251 and single-electron oxidation of the substrate dianion. Biochemistry, 43(45), pp.14485-…
21	2,3-PCD (protocatechuate 2,3-dioxygenase)	142	Paenibacillus	other	enzyme	Wolgel, S. A., Dege, J. E., Perkins-Olson, P. E., Jaurez-Garcia, C. H., Crawford, R. L., M√ºnck, E., & Lipscomb, J. D. (1993). Purification and characterization of protocatechuate 2,3-dioxygenase from Bacillus macerans: a new extradiol catecholic dioxygenase. Journal of bacteriology, 175(14), 4414‚Äì4426. https://doi.org/10.1128/jb.175.14.4414-4426.1993
20	Protocatechuate 2,3-dioxygenase (2,3-PCD)	142	Paenibacillus macerans	other	enzyme	Wolgel, S.A., Dege, J.E., Perkins-Olson, P.E., Jaurez-Garcia, C.H., Crawford, R.L., M√ºnck, E. and Lipscomb, J.D., 1993. Purification and characterization of protocatechuate 2, 3-dioxygenase from Bacillus macerans: a new extradiol catecholic dioxygenase. Journal of bacteriology, 175(14), pp.4414-4426.
847	persulfide dioxygenase EC 1.13.11.18	130	Paraburkholderia phytofirmans	other	enzyme	Motl, N., Skiba, M.A., Kabil, O., Smith, J.L. and Banerjee, R., 2017. Structural and biochemical analyses indicate that a bacterial persulfide dioxygenase‚Äìrhodanese fusion protein functions in sulfur assimilation. Journal of Biological Chemistry, 292(34), pp.14026-14038.
33	3-Ethylcatechol	1090	Paraburkholderia xenovorans	other	enzyme	Vaillancourt, F.H., Han, S., Fortin, P.D., Bolin, J.T. and Eltis, L.D., 1998. Molecular basis for the stabilization and inhibition of 2, 3-dihydroxybiphenyl 1, 2-dioxygenase by t-butanol. Journal of Biological Chemistry, 273(52), pp.34887-34895.
171	DHBD (2,3-dihydroxybiphenyl 1,2-dioxygenase)	1350	Paraburkholderia xenovorans	other	enzyme	Vaillancourt, F. H., Han, S., Fortin, P. D., Bolin, J. T., & Eltis, L. D. (1998). Molecular basis for the stabilization and inhibition of 2, 3-dihydroxybiphenyl 1,2-dioxygenase by t-butanol. The Journal of biological chemistry, 273(52), 34887‚Äì34895. https://doi.org/10.1074/jbc.273.52.34887
172	2,3-dihydroxybiphenyl 1,2-dioxygenase (DHBD)	1280	Paraburkholderia xenovorans	other	enzyme	Vaillancourt, F.H., Han, S., Fortin, P.D., Bolin, J.T. and Eltis, L.D., 1998. Molecular basis for the stabilization and inhibition of 2, 3-dihydroxybiphenyl 1, 2-dioxygenase by t-butanol. Journal of Biological Chemistry, 273(52), pp.34887-34895.
1008	cytochrome aa3	4	Paracoccus denitrificans	terminal	enzyme	Riistama, S., Puustinen, A., Verkhovsky, M.I., Morgan, J.E. and Wikstr√∂m, M., 2000. Binding of O2 and its reduction are both retarded by replacement of valine 279 by isoleucine in cytochrome c oxidase from Paracoccus denitrificans. Biochemistry, 39(21), pp.6365-6372.
1009	cytochrome aa3	32	Paracoccus denitrificans	terminal	enzyme	Riistama, S., Puustinen, A., Verkhovsky, M.I., Morgan, J.E. and Wikstr√∂m, M., 2000. Binding of O2 and its reduction are both retarded by replacement of valine 279 by isoleucine in cytochrome c oxidase from Paracoccus denitrificans. Biochemistry, 39(21), pp.6365-6372.
879	nitric oxide reductase	900	Paracoccus denitrificans	other	enzyme	Fujiwara, T. and Fukumori, Y., 1996. Cytochrome cb-type nitric oxide reductase with cytochrome c oxidase activity from Paracoccus denitrificans ATCC 35512. Journal of bacteriology, 178(7), pp.1866-1871.
645	alcohol oxidase	400	Peniophora gigantea	other	enzyme	Danneel, H.J., Reichert, A. and Giffhorn, F., 1994. Production, purification and characterization of an alcohol oxidase of the ligninolytic fungus Peniophora gigantea. Journal of biotechnology, 33(1), pp.33-41.
128	1-aminocyclopropyl-1-carboxylate (ACC) oxidase	31	Persea americana	other	enzyme	Brunhuber, N.M., Mort, J.L., Christoffersen, R.E. and Reich, N.O., 2000. Steady-state kinetic mechanism of recombinant avocado ACC oxidase: initial velocity and inhibitor studies. Biochemistry, 39(35), pp.10730-10738.
802	Ethylene-forming enzyme	62	Persea americana	other	enzyme	McGarvey, D.J. and Christoffersen, R.E., 1992. Characterization and kinetic parameters of ethylene-forming enzyme from avocado fruit. Journal of Biological Chemistry, 267(9), pp.5964-5967.
369	Glyoxal oxidase (GLOX)	1300	Phanerochaete chrysosporium	other	enzyme	Kersten, P.J., 1990. Glyoxal oxidase of Phanerochaete chrysosporium: its characterization and activation by lignin peroxidase. Proceedings of the National Academy of Sciences, 87(8), pp.2936-2940.
466	Pyranose 2-oxidase (P2O; EC 1.1.3.10)	83.2	Phanerochaete chrysosporium	other	enzyme	Artolozaga, M.J., Kub√°tov√°, E., Volc, J. and Kalisz, H.M., 1997. Pyranose 2-oxidase from Phanerochaete chrysosporium‚Äìfurther biochemical characterisation. Applied microbiology and biotechnology, 47(5), pp.508-514.
721	Glucose oxidase	950	Phanerochaete chrysosporium	other	enzyme	Kelley, R.L. and Reddy, C.A., 1986. Purification and characterization of glucose oxidase from ligninolytic cultures of Phanerochaete chrysosporium. Journal of bacteriology, 166(1), pp.269-274.
467	Pyranose 2-oxidase (P2O; EC 1.1.3.10)	650	Phanerochaete gigantea	other	enzyme	DANNEEL, H.J., R√ñSSNER, E., ZEECK, A. and GIFFHORN, F., 1993. Purification and characterization of a pyranose oxidase from the basidiomycete Peniophora gigantea and chemical analyses of its reaction products. European journal of biochemistry, 214(3), pp.795-802.
786	Hmp(WT)	86	Physeter macrocephalus	other	enzyme	Mukai, M., Savard, P.Y., Ouellet, H., Guertin, M. and Yeh, S.R., 2002. Unique Ligand‚àí Protein Interactions in a New Truncated Hemoglobin from Mycobacterium tuberculosis. Biochemistry, 41(12), pp.3897-3905.
104	Copper-containing amine oxidases (CAOs)	1000	Pichia angusta	other	enzyme	Schwartz, B., Dove, J.E. and Klinman, J.P., 2000. Kinetic analysis of oxygen utilization during cofactor biogenesis in a copper-containing amine oxidase from yeast. Biochemistry, 39(13), pp.3699-3707.
439	hMAO-B	13	Pichia pastoris	other	enzyme	Ramsay, R.R., Olivieri, A. and Holt, A., 2011. An improved approach to steady-state analysis of monoamine oxidases. Journal of neural transmission, 118(7), pp.1003-1019.
440	hMAO-B	50.8	Pichia pastoris	other	enzyme	Ramsay, R.R., Olivieri, A. and Holt, A., 2011. An improved approach to steady-state analysis of monoamine oxidases. Journal of neural transmission, 118(7), pp.1003-1019.
441	hMAO-B	15.1	Pichia pastoris	other	enzyme	Ramsay, R.R., Olivieri, A. and Holt, A., 2011. An improved approach to steady-state analysis of monoamine oxidases. Journal of neural transmission, 118(7), pp.1003-1019.
442	hMAO-B	717.2	Pichia pastoris	other	enzyme	Ramsay, R.R., Olivieri, A. and Holt, A., 2011. An improved approach to steady-state analysis of monoamine oxidases. Journal of neural transmission, 118(7), pp.1003-1019.
443	hMAO-B	25.4	Pichia pastoris	other	enzyme	Ramsay, R.R., Olivieri, A. and Holt, A., 2011. An improved approach to steady-state analysis of monoamine oxidases. Journal of neural transmission, 118(7), pp.1003-1019.
444	hMAO-B	10	Pichia pastoris	other	enzyme	Ramsay, R.R., Olivieri, A. and Holt, A., 2011. An improved approach to steady-state analysis of monoamine oxidases. Journal of neural transmission, 118(7), pp.1003-1019.
445	hMAO-B	20.5	Pichia pastoris	other	enzyme	Ramsay, R.R., Olivieri, A. and Holt, A., 2011. An improved approach to steady-state analysis of monoamine oxidases. Journal of neural transmission, 118(7), pp.1003-1019.
446	hMAO-B	35.7	Pichia pastoris	other	enzyme	Ramsay, R.R., Olivieri, A. and Holt, A., 2011. An improved approach to steady-state analysis of monoamine oxidases. Journal of neural transmission, 118(7), pp.1003-1019.
447	hMAO-B	188.7	Pichia pastoris	other	enzyme	Ramsay, R.R., Olivieri, A. and Holt, A., 2011. An improved approach to steady-state analysis of monoamine oxidases. Journal of neural transmission, 118(7), pp.1003-1019.
668	amine oxidase (PPLO)	41	Pichia pastoris	other	enzyme	Juda, G.A., Shepard, E.M., Elmore, B.O. and Dooley, D.M., 2006. A comparative study of the binding and inhibition of four copper-containing amine oxidases by azide: Implications for the role of copper during the oxidative half-reaction. Biochemistry, 45(29), pp.8788-8800.
711	alcohol oxidase	400	Pichia pastoris	other	enzyme	Couderc, R. and Baratti, J., 1980. Oxidation of methanol by the yeast, Pichia pastoris. Purification and properties of the alcohol oxidase. Agricultural and biological chemistry, 44(10), pp.2279-2289.
712	alcohol oxidase	700	Pichia pastoris	other	enzyme	Couderc, R. and Baratti, J., 1980. Oxidation of methanol by the yeast, Pichia pastoris. Purification and properties of the alcohol oxidase. Agricultural and biological chemistry, 44(10), pp.2279-2289.
713	alcohol oxidase	1000	Pichia pastoris	other	enzyme	Couderc, R. and Baratti, J., 1980. Oxidation of methanol by the yeast, Pichia pastoris. Purification and properties of the alcohol oxidase. Agricultural and biological chemistry, 44(10), pp.2279-2289.
725	galactose 19oxidase (GOase)	160	Pichia pastoris	other	enzyme	Birmingham, W., Toftgaard Pedersen, A., Dias Gomes, M., B√∏je Madsen, M., Breuer, M., Woodley, J. and Turner, N.J., 2020. Biocatalytic conversion of 5-hydroxymethylfurfural by galactose oxidase: Toward scalable technology using integrated process and enzyme engineering.
726	galactose 19oxidase (GOase)	1390	Pichia pastoris	other	enzyme	Birmingham, W., Toftgaard Pedersen, A., Dias Gomes, M., B√∏je Madsen, M., Breuer, M., Woodley, J. and Turner, N.J., 2020. Biocatalytic conversion of 5-hydroxymethylfurfural by galactose oxidase: Toward scalable technology using integrated process and enzyme engineering.
727	galactose 19oxidase (GOase)	370	Pichia pastoris	other	enzyme	Birmingham, W., Toftgaard Pedersen, A., Dias Gomes, M., B√∏je Madsen, M., Breuer, M., Woodley, J. and Turner, N.J., 2020. Biocatalytic conversion of 5-hydroxymethylfurfural by galactose oxidase: Toward scalable technology using integrated process and enzyme engineering.
728	galactose 19oxidase (GOase)	150	Pichia pastoris	other	enzyme	Birmingham, W., Toftgaard Pedersen, A., Dias Gomes, M., B√∏je Madsen, M., Breuer, M., Woodley, J. and Turner, N.J., 2020. Biocatalytic conversion of 5-hydroxymethylfurfural by galactose oxidase: Toward scalable technology using integrated process and enzyme engineering.
816	Alcohol oxidase (AO) (alcohol:dioxygenoxidoreductase, EC 1.1.3.13)	250	Pichia putida	other	enzyme	Gvozdev, A.R., Tukhvatullin, I.A. and Gvozdev, R.I., 2010. Purification and properties of alcohol oxidase from Pichia putida. Biochemistry (Moscow), 75(2), pp.242-248.
665	amine oxidase (PSAO)	46	Pisium sativum	other	enzyme	Juda, G.A., Shepard, E.M., Elmore, B.O. and Dooley, D.M., 2006. A comparative study of the binding and inhibition of four copper-containing amine oxidases by azide: Implications for the role of copper during the oxidative half-reaction. Biochemistry, 45(29), pp.8788-8800.
820	(linoleate:oxygen oxidoreductase; EC 1.13.11.12)	360	Pisium sativum	other	enzyme	Chen, A.O. and Whitaker, J.R., 1986. Purification and characterization of a lipoxygenase from immature English peas. Journal of Agricultural and Food Chemistry, 34(2), pp.203-211.
1012	succinate	0.96	PL-120	easy	whole cells	Devol, A.H., 1978. Bacterial oxygen uptake kinetics as related to biological processes in oxygen deficient zones of the oceans. Deep Sea Research, 25(2), pp.137-146.
1013	succinate	0.73	PL-120	easy	whole cells	Devol, A.H., 1978. Bacterial oxygen uptake kinetics as related to biological processes in oxygen deficient zones of the oceans. Deep Sea Research, 25(2), pp.137-146.
1010	succinate	0.76	PL-129	easy	whole cells	Devol, A.H., 1978. Bacterial oxygen uptake kinetics as related to biological processes in oxygen deficient zones of the oceans. Deep Sea Research, 25(2), pp.137-146.
1011	succinate	0.78	PL-129	easy	whole cells	Devol, A.H., 1978. Bacterial oxygen uptake kinetics as related to biological processes in oxygen deficient zones of the oceans. Deep Sea Research, 25(2), pp.137-146.
1008	succinate	3	PL-25	easy	whole cells	Devol, A.H., 1978. Bacterial oxygen uptake kinetics as related to biological processes in oxygen deficient zones of the oceans. Deep Sea Research, 25(2), pp.137-146.
1009	succinate	1.4	PL-25	easy	whole cells	Devol, A.H., 1978. Bacterial oxygen uptake kinetics as related to biological processes in oxygen deficient zones of the oceans. Deep Sea Research, 25(2), pp.137-146.
44	ARYL-ALCOHOL OXIDASE	134	Pleurotus eryngii	other	enzyme	Hern√°ndez-Ortega, A., Lucas, F., Ferreira, P., Medina, M., Guallar, V. and Mart√≠nez, A.T., 2011. Modulating O2 reactivity in a fungal flavoenzyme involvement of aryl-alcohol oxidase PHE-501 contiguous to catalytic histidine. Journal of Biological Chemistry, 286(47), pp.41105-41114.
45	ARYL-ALCOHOL OXIDASE	180	Pleurotus eryngii	other	enzyme	Hern√°ndez-Ortega, A., Lucas, F., Ferreira, P., Medina, M., Guallar, V. and Mart√≠nez, A.T., 2011. Modulating O2 reactivity in a fungal flavoenzyme involvement of aryl-alcohol oxidase PHE-501 contiguous to catalytic histidine. Journal of Biological Chemistry, 286(47), pp.41105-41114.
46	ARYL-ALCOHOL OXIDASE	46	Pleurotus eryngii	other	enzyme	Hern√°ndez-Ortega, A., Lucas, F., Ferreira, P., Medina, M., Guallar, V. and Mart√≠nez, A.T., 2011. Modulating O2 reactivity in a fungal flavoenzyme involvement of aryl-alcohol oxidase PHE-501 contiguous to catalytic histidine. Journal of Biological Chemistry, 286(47), pp.41105-41114.
47	ARYL-ALCOHOL OXIDASE	3600	Pleurotus eryngii	other	enzyme	Hern√°ndez-Ortega, A., Lucas, F., Ferreira, P., Medina, M., Guallar, V. and Mart√≠nez, A.T., 2011. Modulating O2 reactivity in a fungal flavoenzyme involvement of aryl-alcohol oxidase PHE-501 contiguous to catalytic histidine. Journal of Biological Chemistry, 286(47), pp.41105-41114.
48	Aryl-alcohol oxidase (AAO)	348	Pleurotus eryngii	other	enzyme	Ferreira, P., Hernandez-Ortega, A., Herguedas, B., Mart√≠nez, √Å.T. and Medina, M., 2009. Aryl-alcohol Oxidase Involved in Lignin Degradation A MECHANISTIC STUDY BASED ON STEADY AND PRE-STEADY STATE KINETICS AND PRIMARY AND SOLVENT ISOTOPE EFFECTS WITH TWO ALCOHOL SUBSTRATES. Journal of Biological Chemistry, 284(37), pp.24840-24847.
49	Aryl-alcohol oxidase (AAO)	232	Pleurotus eryngii	other	enzyme	Ferreira, P., Hernandez-Ortega, A., Herguedas, B., Mart√≠nez, √Å.T. and Medina, M., 2009. Aryl-alcohol Oxidase Involved in Lignin Degradation A MECHANISTIC STUDY BASED ON STEADY AND PRE-STEADY STATE KINETICS AND PRIMARY AND SOLVENT ISOTOPE EFFECTS WITH TWO ALCOHOL SUBSTRATES. Journal of Biological Chemistry, 284(37), pp.24840-24847.
652	Aryl-alcohol oxidase (AAO, EC 1.1.3.7	47	Pleurotus eryngii	other	enzyme	Hern√°ndez‚ÄêOrtega, A., Ferreira, P., Merino, P., Medina, M., Guallar, V. and Mart√≠nez, A.T., 2012. Stereoselective hydride transfer by aryl‚Äêalcohol oxidase, a member of the GMC superfamily. ChemBioChem, 13(3), pp.427-435.
653	Aryl-alcohol oxidase (AAO, EC 1.1.3.7	134	Pleurotus eryngii	other	enzyme	Hern√°ndez‚ÄêOrtega, A., Ferreira, P., Merino, P., Medina, M., Guallar, V. and Mart√≠nez, A.T., 2012. Stereoselective hydride transfer by aryl‚Äêalcohol oxidase, a member of the GMC superfamily. ChemBioChem, 13(3), pp.427-435.
654	Aryl-alcohol oxidase (AAO, EC 1.1.3.7	32	Pleurotus eryngii	other	enzyme	Hern√°ndez‚ÄêOrtega, A., Ferreira, P., Merino, P., Medina, M., Guallar, V. and Mart√≠nez, A.T., 2012. Stereoselective hydride transfer by aryl‚Äêalcohol oxidase, a member of the GMC superfamily. ChemBioChem, 13(3), pp.427-435.
655	Aryl-alcohol oxidase (AAO, EC 1.1.3.7	159	Pleurotus eryngii	other	enzyme	Hern√°ndez‚ÄêOrtega, A., Ferreira, P., Merino, P., Medina, M., Guallar, V. and Mart√≠nez, A.T., 2012. Stereoselective hydride transfer by aryl‚Äêalcohol oxidase, a member of the GMC superfamily. ChemBioChem, 13(3), pp.427-435.
656	Aryl-alcohol oxidase (AAO, EC 1.1.3.7	114	Pleurotus eryngii	other	enzyme	Hern√°ndez‚ÄêOrtega, A., Ferreira, P., Merino, P., Medina, M., Guallar, V. and Mart√≠nez, A.T., 2012. Stereoselective hydride transfer by aryl‚Äêalcohol oxidase, a member of the GMC superfamily. ChemBioChem, 13(3), pp.427-435.
677	Aryl-alcohol oxidase (AAO, EC 1.1.3.7) flavooxidase	134	Pleurotus eryngii	other	enzyme	Hern√°ndez-Ortega, A., Lucas, F., Ferreira, P., Medina, M., Guallar, V. and Mart√≠nez, A.T., 2011. Modulating O2 reactivity in a fungal flavoenzyme: involvement of aryl-alcohol oxidase Phe-501 contiguous to catalytic histidine. Journal of Biological Chemistry, 286(47), pp.41105-41114.
678	Aryl-alcohol oxidase (AAO, EC 1.1.3.7) flavooxidase	180	Pleurotus eryngii	other	enzyme	Hern√°ndez-Ortega, A., Lucas, F., Ferreira, P., Medina, M., Guallar, V. and Mart√≠nez, A.T., 2011. Modulating O2 reactivity in a fungal flavoenzyme: involvement of aryl-alcohol oxidase Phe-501 contiguous to catalytic histidine. Journal of Biological Chemistry, 286(47), pp.41105-41114.
679	Aryl-alcohol oxidase (AAO, EC 1.1.3.7) flavooxidase	46	Pleurotus eryngii	other	enzyme	Hern√°ndez-Ortega, A., Lucas, F., Ferreira, P., Medina, M., Guallar, V. and Mart√≠nez, A.T., 2011. Modulating O2 reactivity in a fungal flavoenzyme: involvement of aryl-alcohol oxidase Phe-501 contiguous to catalytic histidine. Journal of Biological Chemistry, 286(47), pp.41105-41114.
680	Aryl-alcohol oxidase (AAO, EC 1.1.3.7) flavooxidase	3600	Pleurotus eryngii	other	enzyme	Hern√°ndez-Ortega, A., Lucas, F., Ferreira, P., Medina, M., Guallar, V. and Mart√≠nez, A.T., 2011. Modulating O2 reactivity in a fungal flavoenzyme: involvement of aryl-alcohol oxidase Phe-501 contiguous to catalytic histidine. Journal of Biological Chemistry, 286(47), pp.41105-41114.
990	glucose	5.63	Pseudomoas chlororaphis	easy	whole cells	Bodelier, P.L. and Laanbroek, H.J., 1997. Oxygen uptake kinetics of Pseudomonas chlororaphis grown in glucose-or glutamate-limited continuous cultures. Archives of microbiology, 167(6), pp.392-395.
991	glucose	1.38	Pseudomoas chlororaphis	easy	whole cells	Bodelier, P.L. and Laanbroek, H.J., 1997. Oxygen uptake kinetics of Pseudomonas chlororaphis grown in glucose-or glutamate-limited continuous cultures. Archives of microbiology, 167(6), pp.392-395.
1063	glutamate	4.8	Pseudomoas chlororaphis	hard	whole cells	Bodelier, P.L. and Laanbroek, H.J., 1997. Oxygen uptake kinetics of Pseudomonas chlororaphis grown in glucose-or glutamate-limited continuous cultures. Archives of microbiology, 167(6), pp.392-395.
57	catechol 2,3-dioxygenase	2	Pseudomonas	other	enzyme	Kukor, J.J. and Olsen, R.H., 1996. Catechol 2, 3-dioxygenases functional in oxygen-limited (hypoxic) environments. Appl. Environ. Microbiol., 62(5), pp.1728-1740.
58	catechol 2,3-dioxygenase	0.7	Pseudomonas	other	enzyme	Kukor, J.J. and Olsen, R.H., 1996. Catechol 2, 3-dioxygenases functional in oxygen-limited (hypoxic) environments. Appl. Environ. Microbiol., 62(5), pp.1728-1740.
59	catechol 2,3-dioxygenase	0.9	Pseudomonas	other	enzyme	Kukor, J.J. and Olsen, R.H., 1996. Catechol 2, 3-dioxygenases functional in oxygen-limited (hypoxic) environments. Appl. Environ. Microbiol., 62(5), pp.1728-1740.
60	catechol 2,3-dioxygenase	3	Pseudomonas	other	enzyme	Kukor, J.J. and Olsen, R.H., 1996. Catechol 2, 3-dioxygenases functional in oxygen-limited (hypoxic) environments. Appl. Environ. Microbiol., 62(5), pp.1728-1740.
61	catechol 2,3-dioxygenase	9.7	Pseudomonas	other	enzyme	Kukor, J.J. and Olsen, R.H., 1996. Catechol 2, 3-dioxygenases functional in oxygen-limited (hypoxic) environments. Appl. Environ. Microbiol., 62(5), pp.1728-1740.
63	catechol 2,3-dioxygenases C23OHis218	10	Pseudomonas	other	enzyme	Junca, H., Plumeier, I., Hecht, H.J. and Pieper, D.H., 2004. Difference in kinetic behaviour of catechol 2, 3-dioxygenase variants from a polluted environment. Microbiology, 150(12), pp.4181-4187.
64	catechol 2,3-dioxygenases C23OHis218	40	Pseudomonas	other	enzyme	Junca, H., Plumeier, I., Hecht, H.J. and Pieper, D.H., 2004. Difference in kinetic behaviour of catechol 2, 3-dioxygenase variants from a polluted environment. Microbiology, 150(12), pp.4181-4187.
65	catechol 2,3-dioxygenases C23OHis218	14	Pseudomonas	other	enzyme	Junca, H., Plumeier, I., Hecht, H.J. and Pieper, D.H., 2004. Difference in kinetic behaviour of catechol 2, 3-dioxygenase variants from a polluted environment. Microbiology, 150(12), pp.4181-4187.
66	catechol 2,3-dioxygenases C23OHis218	42	Pseudomonas	other	enzyme	Junca, H., Plumeier, I., Hecht, H.J. and Pieper, D.H., 2004. Difference in kinetic behaviour of catechol 2, 3-dioxygenase variants from a polluted environment. Microbiology, 150(12), pp.4181-4187.
67	catechol 2,3-dioxygenases C23OTyr218	8	Pseudomonas	other	enzyme	Junca, H., Plumeier, I., Hecht, H.J. and Pieper, D.H., 2004. Difference in kinetic behaviour of catechol 2, 3-dioxygenase variants from a polluted environment. Microbiology, 150(12), pp.4181-4187.
68	catechol 2,3-dioxygenases C23OTyr218	16	Pseudomonas	other	enzyme	Junca, H., Plumeier, I., Hecht, H.J. and Pieper, D.H., 2004. Difference in kinetic behaviour of catechol 2, 3-dioxygenase variants from a polluted environment. Microbiology, 150(12), pp.4181-4187.
69	catechol 2,3-dioxygenases C23OTyr218	11	Pseudomonas	other	enzyme	Junca, H., Plumeier, I., Hecht, H.J. and Pieper, D.H., 2004. Difference in kinetic behaviour of catechol 2, 3-dioxygenase variants from a polluted environment. Microbiology, 150(12), pp.4181-4187.
70	catechol 2,3-dioxygenases C23OTyr218	17	Pseudomonas	other	enzyme	Junca, H., Plumeier, I., Hecht, H.J. and Pieper, D.H., 2004. Difference in kinetic behaviour of catechol 2, 3-dioxygenase variants from a polluted environment. Microbiology, 150(12), pp.4181-4187.
88	2,3-dioxygenase	30	Pseudomonas	other	enzyme	Leahy, J.G. and Olsen, R.H., 1997. Kinetics of toluene degradation by toluene-oxidizing bacteria as a function of oxygen concentration, and the effect of nitrate. FEMS Microbiology Ecology, 23(1), pp.23-30.
460	melilotate-hydroxylase	51.024	Pseudomonas	other	enzyme	Strickland, S. and Massey, V., 1973. The mechanism of action of the flavoprotein melilotate hydroxylase. Journal of Biological Chemistry, 248(8), pp.2953-2962.
464	protocatechuate 4,5-dioxygenase	54.213	Pseudomonas	other	enzyme	Ono, K., Nozaki, M. and Hayaishi, O., 1970. Purification and some properties of protocatechuate 4, 5-dioxygenase. Biochimica et Biophysica Acta (BBA)-Enzymology, 220(2), pp.224-238.
504	2-methyl-3-hydroxypyridine-5-carboxylic acid (MHPC) oxygenase	11	Pseudomonas	other	enzyme	Chaiyen, P., Brissette, P., Ballou, D.P. and Massey, V., 1997. Reaction of 2-methyl-3-hydroxypyridine-5-carboxylic acid (MHPC) oxygenase with N-methyl-5-hydroxynicotinic acid: Studies on the mode of binding, and protonation status of the substrate. Biochemistry, 36(45), pp.13856-13864.
505	2-methyl-3-hydroxypyridine-5-carboxylic acid (MHPC) oxygenase	5.9	Pseudomonas	other	enzyme	Chaiyen, P., Brissette, P., Ballou, D.P. and Massey, V., 1997. Reaction of 2-methyl-3-hydroxypyridine-5-carboxylic acid (MHPC) oxygenase with N-methyl-5-hydroxynicotinic acid: Studies on the mode of binding, and protonation status of the substrate. Biochemistry, 36(45), pp.13856-13864.
458	catechol 2,3-dioxygenase	9.567	Pseudomonas	other	enzyme	Kojima, Y., Itada, N. and Hayaishi, O., 1961. Metapyrocatechase: a new catechol-cleaving enzyme. Journal of Biological Chemistry, 236(8), pp.2223-2228.
906	2-aminobenzoyl-CoA monooxygenase/reductase	0.8	Pseudomonas	other	enzyme	Langkau, B. and Ghisla, S., 1995. Kinetic and Mechanistic Studies on the Reactions of 2‚ÄêAminobenzoyl‚ÄêCoA Monooxygenase/Reductase. European journal of biochemistry, 230(2), pp.686-697.
1069	3-chlorobenzoate	24	Pseudomonas	hard	whole cells	Krooneman, J., Moore, E.R., van Velzen, J.C., Prins, R.A., Forney, L.J. and Gottschal, J.C., 1998. Competition for oxygen and 3-chlorobenzoate between two aerobic bacteria using different degradation pathways. FEMS microbiology ecology, 26(3), pp.171-179.
1070	3-chlorobenzoate	15	Pseudomonas	hard	whole cells	Krooneman, J., Moore, E.R., van Velzen, J.C., Prins, R.A., Forney, L.J. and Gottschal, J.C., 1998. Competition for oxygen and 3-chlorobenzoate between two aerobic bacteria using different degradation pathways. FEMS microbiology ecology, 26(3), pp.171-179.
1071	3-chlorobenzoate	16	Pseudomonas	hard	whole cells	Krooneman, J., Moore, E.R., van Velzen, J.C., Prins, R.A., Forney, L.J. and Gottschal, J.C., 1998. Competition for oxygen and 3-chlorobenzoate between two aerobic bacteria using different degradation pathways. FEMS microbiology ecology, 26(3), pp.171-179.
1102	MonoChloroBenzene (MCB)	11.56	Pseudomonas	hard	whole cells	Jorge, R.F. and Livingston, A.G., 1999. A novel method for characterisation of microbial growth kinetics on volatile organic compounds. Applied microbiology and biotechnology, 52(2), pp.174-178.
1104	nitrate mineral salts (NMS) +acetate	15	Pseudomonas	easy	whole cells	Van Bodegom, P., Stams, F., Mollema, L., Boeke, S. and Leffelaar, P., 2001. Methane oxidation and the competition for oxygen in the rice rhizosphere. Applied and Environmental Microbiology, 67(8), pp.3586-3597.
747	pyrocatechase I	73	Pseudomonas	other	enzyme	Dorn, E.R.I.C.H. and Knackmuss, H.J., 1978. Chemical structure and biodegradability of halogenated aromatic compounds. Substituent effects on 1, 2-dioxygenation of catechol. Biochemical Journal, 174(1), pp.85-94.
748	pyrocatechase I	260	Pseudomonas	other	enzyme	Dorn, E.R.I.C.H. and Knackmuss, H.J., 1978. Chemical structure and biodegradability of halogenated aromatic compounds. Substituent effects on 1, 2-dioxygenation of catechol. Biochemical Journal, 174(1), pp.85-94.
749	pyrocatechase I	400	Pseudomonas	other	enzyme	Dorn, E.R.I.C.H. and Knackmuss, H.J., 1978. Chemical structure and biodegradability of halogenated aromatic compounds. Substituent effects on 1, 2-dioxygenation of catechol. Biochemical Journal, 174(1), pp.85-94.
750	pyrocatechase I	135	Pseudomonas	other	enzyme	Dorn, E.R.I.C.H. and Knackmuss, H.J., 1978. Chemical structure and biodegradability of halogenated aromatic compounds. Substituent effects on 1, 2-dioxygenation of catechol. Biochemical Journal, 174(1), pp.85-94.
751	pyrocatechase I	69	Pseudomonas	other	enzyme	Dorn, E.R.I.C.H. and Knackmuss, H.J., 1978. Chemical structure and biodegradability of halogenated aromatic compounds. Substituent effects on 1, 2-dioxygenation of catechol. Biochemical Journal, 174(1), pp.85-94.
753	pyrocatechase I	1300	Pseudomonas	other	enzyme	Dorn, E.R.I.C.H. and Knackmuss, H.J., 1978. Chemical structure and biodegradability of halogenated aromatic compounds. Substituent effects on 1, 2-dioxygenation of catechol. Biochemical Journal, 174(1), pp.85-94.
756	pyrocatechase II	1340	Pseudomonas	other	enzyme	Dorn, E.R.I.C.H. and Knackmuss, H.J., 1978. Chemical structure and biodegradability of halogenated aromatic compounds. Substituent effects on 1, 2-dioxygenation of catechol. Biochemical Journal, 174(1), pp.85-94.
757	pyrocatechase II	271	Pseudomonas	other	enzyme	Dorn, E.R.I.C.H. and Knackmuss, H.J., 1978. Chemical structure and biodegradability of halogenated aromatic compounds. Substituent effects on 1, 2-dioxygenation of catechol. Biochemical Journal, 174(1), pp.85-94.
758	pyrocatechase II	486	Pseudomonas	other	enzyme	Dorn, E.R.I.C.H. and Knackmuss, H.J., 1978. Chemical structure and biodegradability of halogenated aromatic compounds. Substituent effects on 1, 2-dioxygenation of catechol. Biochemical Journal, 174(1), pp.85-94.
759	pyrocatechase II	260	Pseudomonas	other	enzyme	Dorn, E.R.I.C.H. and Knackmuss, H.J., 1978. Chemical structure and biodegradability of halogenated aromatic compounds. Substituent effects on 1, 2-dioxygenation of catechol. Biochemical Journal, 174(1), pp.85-94.
760	pyrocatechase II	173	Pseudomonas	other	enzyme	Dorn, E.R.I.C.H. and Knackmuss, H.J., 1978. Chemical structure and biodegradability of halogenated aromatic compounds. Substituent effects on 1, 2-dioxygenation of catechol. Biochemical Journal, 174(1), pp.85-94.
761	pyrocatechase II	325	Pseudomonas	other	enzyme	Dorn, E.R.I.C.H. and Knackmuss, H.J., 1978. Chemical structure and biodegradability of halogenated aromatic compounds. Substituent effects on 1, 2-dioxygenation of catechol. Biochemical Journal, 174(1), pp.85-94.
762	pyrocatechase II	1250	Pseudomonas	other	enzyme	Dorn, E.R.I.C.H. and Knackmuss, H.J., 1978. Chemical structure and biodegradability of halogenated aromatic compounds. Substituent effects on 1, 2-dioxygenation of catechol. Biochemical Journal, 174(1), pp.85-94.
763	pyrocatechase II	330000	Pseudomonas	other	enzyme	Dorn, E.R.I.C.H. and Knackmuss, H.J., 1978. Chemical structure and biodegradability of halogenated aromatic compounds. Substituent effects on 1, 2-dioxygenation of catechol. Biochemical Journal, 174(1), pp.85-94.
764	pyrocatechase II	4700	Pseudomonas	other	enzyme	Dorn, E.R.I.C.H. and Knackmuss, H.J., 1978. Chemical structure and biodegradability of halogenated aromatic compounds. Substituent effects on 1, 2-dioxygenation of catechol. Biochemical Journal, 174(1), pp.85-94.
766	protocatechuate 3,4-dioxygenase	43	Pseudomonas aeruginosa	other	enzyme	Durham, D.R., Stirling, L.A. and Ornston, L.N., 1980. Intergeneric evolutionary homology revealed by the study of protocatechuate 3, 4-dioxygenase from Azotobacter vinelandii. Biochemistry, 19(1), pp.149-155.
317	aa3	4.3	Pseudomonas aeruginosa	terminal	enzyme	Arai, H., Kawakami, T., Osamura, T., Hirai, T., Sakai, Y. and Ishii, M., 2014. Enzymatic characterization and in vivo function of five terminal oxidases in Pseudomonas aeruginosa. Journal of bacteriology, 196(24), pp.4206-4215.
318	bo3	3.2	Pseudomonas aeruginosa	terminal	enzyme	Arai, H., Kawakami, T., Osamura, T., Hirai, T., Sakai, Y. and Ishii, M., 2014. Enzymatic characterization and in vivo function of five terminal oxidases in Pseudomonas aeruginosa. Journal of bacteriology, 196(24), pp.4206-4215.
319	bo3	0.25	Pseudomonas aeruginosa	terminal	enzyme	Arai, H., Kawakami, T., Osamura, T., Hirai, T., Sakai, Y. and Ishii, M., 2014. Enzymatic characterization and in vivo function of five terminal oxidases in Pseudomonas aeruginosa. Journal of bacteriology, 196(24), pp.4206-4215.
320	cbb3-1	0.25	Pseudomonas aeruginosa	terminal	enzyme	Arai, H., Kawakami, T., Osamura, T., Hirai, T., Sakai, Y. and Ishii, M., 2014. Enzymatic characterization and in vivo function of five terminal oxidases in Pseudomonas aeruginosa. Journal of bacteriology, 196(24), pp.4206-4215.
321	cbb3-1	0.044	Pseudomonas aeruginosa	terminal	enzyme	Arai, H., Kawakami, T., Osamura, T., Hirai, T., Sakai, Y. and Ishii, M., 2014. Enzymatic characterization and in vivo function of five terminal oxidases in Pseudomonas aeruginosa. Journal of bacteriology, 196(24), pp.4206-4215.
322	cbb3-1	6.6	Pseudomonas aeruginosa	terminal	enzyme	Arai, H., Kawakami, T., Osamura, T., Hirai, T., Sakai, Y. and Ishii, M., 2014. Enzymatic characterization and in vivo function of five terminal oxidases in Pseudomonas aeruginosa. Journal of bacteriology, 196(24), pp.4206-4215.
323	cbb3-2	0.23	Pseudomonas aeruginosa	terminal	enzyme	Arai, H., Kawakami, T., Osamura, T., Hirai, T., Sakai, Y. and Ishii, M., 2014. Enzymatic characterization and in vivo function of five terminal oxidases in Pseudomonas aeruginosa. Journal of bacteriology, 196(24), pp.4206-4215.
324	cbb3-2	0.032	Pseudomonas aeruginosa	terminal	enzyme	Arai, H., Kawakami, T., Osamura, T., Hirai, T., Sakai, Y. and Ishii, M., 2014. Enzymatic characterization and in vivo function of five terminal oxidases in Pseudomonas aeruginosa. Journal of bacteriology, 196(24), pp.4206-4215.
325	cbb3-2	6.5	Pseudomonas aeruginosa	terminal	enzyme	Arai, H., Kawakami, T., Osamura, T., Hirai, T., Sakai, Y. and Ishii, M., 2014. Enzymatic characterization and in vivo function of five terminal oxidases in Pseudomonas aeruginosa. Journal of bacteriology, 196(24), pp.4206-4215.
326	CIOAB (cyanide-insensitiveoxidase)	4	Pseudomonas aeruginosa	terminal	enzyme	Arai, H., Kawakami, T., Osamura, T., Hirai, T., Sakai, Y. and Ishii, M., 2014. Enzymatic characterization and in vivo function of five terminal oxidases in Pseudomonas aeruginosa. Journal of bacteriology, 196(24), pp.4206-4215.
327	CIOAB (cyanide-insensitiveoxidase)	0.41	Pseudomonas aeruginosa	terminal	enzyme	Arai, H., Kawakami, T., Osamura, T., Hirai, T., Sakai, Y. and Ishii, M., 2014. Enzymatic characterization and in vivo function of five terminal oxidases in Pseudomonas aeruginosa. Journal of bacteriology, 196(24), pp.4206-4215.
992	cbb3cytochromecoxidase cbb3isoform CcoN1O1P1	0.012	Pseudomonas aeruginosa	terminal	enzyme	Hirai, T., Osamura, T., Ishii, M. and Arai, H., 2016. Expression of multiple cbb3 cytochrome c oxidase isoforms by combinations of multiple isosubunits in Pseudomonas aeruginosa. Proceedings of the National Academy of Sciences, 113(45), pp.12815-12819.
993	cbb3cytochromecoxidase cbb3isoform CcoN1O2P2	0.027	Pseudomonas aeruginosa	terminal	enzyme	Hirai, T., Osamura, T., Ishii, M. and Arai, H., 2016. Expression of multiple cbb3 cytochrome c oxidase isoforms by combinations of multiple isosubunits in Pseudomonas aeruginosa. Proceedings of the National Academy of Sciences, 113(45), pp.12815-12819.
994	cbb3cytochromecoxidase cbb3isoform CcoN2O1P1	0.016	Pseudomonas aeruginosa	terminal	enzyme	Hirai, T., Osamura, T., Ishii, M. and Arai, H., 2016. Expression of multiple cbb3 cytochrome c oxidase isoforms by combinations of multiple isosubunits in Pseudomonas aeruginosa. Proceedings of the National Academy of Sciences, 113(45), pp.12815-12819.
995	cbb3cytochromecoxidase cbb3isoform CcoN2O2P2	0.022	Pseudomonas aeruginosa	terminal	enzyme	Hirai, T., Osamura, T., Ishii, M. and Arai, H., 2016. Expression of multiple cbb3 cytochrome c oxidase isoforms by combinations of multiple isosubunits in Pseudomonas aeruginosa. Proceedings of the National Academy of Sciences, 113(45), pp.12815-12819.
996	cbb3cytochromecoxidase cbb3isoform CcoN3O1P1	0.121	Pseudomonas aeruginosa	terminal	enzyme	Hirai, T., Osamura, T., Ishii, M. and Arai, H., 2016. Expression of multiple cbb3 cytochrome c oxidase isoforms by combinations of multiple isosubunits in Pseudomonas aeruginosa. Proceedings of the National Academy of Sciences, 113(45), pp.12815-12819.
997	cbb3cytochromecoxidase cbb3isoform CcoN3O2P2	0.151	Pseudomonas aeruginosa	terminal	enzyme	Hirai, T., Osamura, T., Ishii, M. and Arai, H., 2016. Expression of multiple cbb3 cytochrome c oxidase isoforms by combinations of multiple isosubunits in Pseudomonas aeruginosa. Proceedings of the National Academy of Sciences, 113(45), pp.12815-12819.
998	cbb3cytochromecoxidase cbb3isoform CcoN4O1P1	0.046	Pseudomonas aeruginosa	terminal	enzyme	Hirai, T., Osamura, T., Ishii, M. and Arai, H., 2016. Expression of multiple cbb3 cytochrome c oxidase isoforms by combinations of multiple isosubunits in Pseudomonas aeruginosa. Proceedings of the National Academy of Sciences, 113(45), pp.12815-12819.
999	cbb3cytochromecoxidase cbb3isoform CcoN4O2P2	0.035	Pseudomonas aeruginosa	terminal	enzyme	Hirai, T., Osamura, T., Ishii, M. and Arai, H., 2016. Expression of multiple cbb3 cytochrome c oxidase isoforms by combinations of multiple isosubunits in Pseudomonas aeruginosa. Proceedings of the National Academy of Sciences, 113(45), pp.12815-12819.
989	glucose	1.18	Pseudomonas aeruginosa	easy	whole cells	Beyenal, H., Chen, S.N. and Lewandowski, Z., 2003. The double substrate growth kinetics of Pseudomonas aeruginosa. Enzyme and Microbial Technology, 32(1), pp.92-98.
1080	2,5-DBA+ BA (2,5-dichlorobenzoic acid+ benzoic acid)	30	Pseudomonas aeruginosa	hard	whole cells	Van der Woude, B.J., Gottschal, J.C. and Prins, R.A., 1995. Degradation of 2, 5-dichlorobenzoic acid byPseudomonas aeruginosa JB2 at low oxygen tensions. Biodegradation, 6(1), pp.39-46.
1081	2,5-DBA+ BA (2,5-dichlorobenzoic acid+ benzoic acid)	27	Pseudomonas aeruginosa	hard	whole cells	Van der Woude, B.J., Gottschal, J.C. and Prins, R.A., 1995. Degradation of 2, 5-dichlorobenzoic acid byPseudomonas aeruginosa JB2 at low oxygen tensions. Biodegradation, 6(1), pp.39-46.
1082	2,5-DBA	28	Pseudomonas aeruginosa	hard	whole cells	Van der Woude, B.J., Gottschal, J.C. and Prins, R.A., 1995. Degradation of 2, 5-dichlorobenzoic acid byPseudomonas aeruginosa JB2 at low oxygen tensions. Biodegradation, 6(1), pp.39-46.
1083	2,5-DBA	26	Pseudomonas aeruginosa	hard	whole cells	Van der Woude, B.J., Gottschal, J.C. and Prins, R.A., 1995. Degradation of 2, 5-dichlorobenzoic acid byPseudomonas aeruginosa JB2 at low oxygen tensions. Biodegradation, 6(1), pp.39-46.
1084	2,5-DBA	31	Pseudomonas aeruginosa	hard	whole cells	Van der Woude, B.J., Gottschal, J.C. and Prins, R.A., 1995. Degradation of 2, 5-dichlorobenzoic acid byPseudomonas aeruginosa JB2 at low oxygen tensions. Biodegradation, 6(1), pp.39-46.
1085	BA (benzoic acid)	19	Pseudomonas aeruginosa	hard	whole cells	Van der Woude, B.J., Gottschal, J.C. and Prins, R.A., 1995. Degradation of 2, 5-dichlorobenzoic acid byPseudomonas aeruginosa JB2 at low oxygen tensions. Biodegradation, 6(1), pp.39-46.
1086	2,5-DBA	28	Pseudomonas aeruginosa	hard	whole cells	Van der Woude, B.J., Gottschal, J.C. and Prins, R.A., 1995. Degradation of 2, 5-dichlorobenzoic acid byPseudomonas aeruginosa JB2 at low oxygen tensions. Biodegradation, 6(1), pp.39-46.
1114	3-chlorobenzoate	24.4	Pseudomonas aeruginosa	hard	whole cells	Krooneman, J., Sliekers, A.O., Pedro Gomes, T.M., Forney, L.J. and Gottschal, J.C., 2000. Characterization of 3-chlorobenzoate degrading aerobic bacteria isolated under various environmental conditions. FEMS microbiology ecology, 32(1), pp.53-59.
1115	3-chlorobenzoate	26.1	Pseudomonas aeruginosa	hard	whole cells	Krooneman, J., Sliekers, A.O., Pedro Gomes, T.M., Forney, L.J. and Gottschal, J.C., 2000. Characterization of 3-chlorobenzoate degrading aerobic bacteria isolated under various environmental conditions. FEMS microbiology ecology, 32(1), pp.53-59.
463	protocatechuate 3,4-dioxygenase	44.646	Pseudomonas aeruginosa	other	enzyme	Fujisawa, H. and Hayaishi, O., 1968. Protocatechuate 3, 4-dioxygenase: I. Crystallization and characterization. Journal of Biological Chemistry, 243(10), pp.2673-2681.
546	arachidonic acid 15S-lipoxygenating enzyme.	406	Pseudomonas aeruginosa	other	enzyme	Kalms, J., Banthiya, S., Yoga, E.G., Hamberg, M., Holzhutter, H.G., Kuhn, H. and Scheerer, P., 2017. The crystal structure of Pseudomonas aeruginosa lipoxygenase Ala420Gly mutant explains the improved oxygen affinity and the altered reaction specificity. Biochimica et Biophysica Acta (BBA)-Molecular and Cell Biology of Lipids, 1862(5), pp.463-473.
547	arachidonic acid 15S-lipoxygenating enzyme.	235	Pseudomonas aeruginosa	other	enzyme	Kalms, J., Banthiya, S., Yoga, E.G., Hamberg, M., Holzhutter, H.G., Kuhn, H. and Scheerer, P., 2017. The crystal structure of Pseudomonas aeruginosa lipoxygenase Ala420Gly mutant explains the improved oxygen affinity and the altered reaction specificity. Biochimica et Biophysica Acta (BBA)-Molecular and Cell Biology of Lipids, 1862(5), pp.463-473.
544	Secondary-aminemono-oxygenase(proposed EC group1.14.99.-)	121	Aminobacter aminovorans	other	enzyme	Brook, D.F. and Large, P.J., 1976. A steady-state kinetic study of the reaction catalysed by the secondary-amine mono-oxygenase of Pseudomonas aminovorans. Biochemical Journal, 157(1), pp.197-205.
881	3-hydroxybenzoate6-hydroxylase	130	Burkholderia cepacia	other	enzyme	Yu, Y., Wang, L.H. and Tu, S.C., 1987. Pseudomonas cepacia 3-hydroxybenzoate 6-hydroxylase: stereochemistry, isotope effects, and kinetic mechanism. Biochemistry, 26(4), pp.1105-1110.
71	2,3-dioxygenase	40	Pseudomonas fluorescens	other	enzyme	Leahy, J.G. and Olsen, R.H., 1997. Kinetics of toluene degradation by toluene-oxidizing bacteria as a function of oxygen concentration, and the effect of nitrate. FEMS Microbiology Ecology, 23(1), pp.23-30.
502	Kynurenine-3-Monooxygenase	34	Pseudomonas fluorescens	other	enzyme	Crozier-Reabe, K., 2009. The investigation of kynurenine 3-monooxygenase from Pseudomonas fluorescens: Mechanistic characterization, kinetic analyses, and inhibitor studies. The University of Wisconsin-Milwaukee.
503	Kynurenine-3-Monooxygenase	71	Pseudomonas fluorescens	other	enzyme	Crozier-Reabe, K., 2009. The investigation of kynurenine 3-monooxygenase from Pseudomonas fluorescens: Mechanistic characterization, kinetic analyses, and inhibitor studies. The University of Wisconsin-Milwaukee.
818	p-Hydroxybenzoate Hydroxylase (EC 1.14.13.2)	31	Pseudomonas fluorescens	other	enzyme	Husain, M. and Massey, V., 1979. Kinetic studies on the reaction of p-hydroxybenzoate hydroxylase. Agreement of steady state and rapid reaction data. Journal of Biological Chemistry, 254(14), pp.6657-6666.
496	p-Hydroxybenzoate Hydroxylase	83	Pseudomonas fluorescens	other	enzyme	Entsch, B., Ballou, D.P., Husain, M. and Massey, V., 1976. Catalytic mechanism of p-hydroxybenzoate hydroxylase with p-mercaptobenzoate as substrate. Journal of Biological Chemistry, 251(23), pp.7367-7379.
430	2-Aminophenol 1,6-Dioxygenase	700	Pseudomonas pseudoalcaligenes	other	enzyme	Lendenmann, U. and Spain, J.C., 1996. 2-aminophenol 1, 6-dioxygenase: a novel aromatic ring cleavage enzyme purified from Pseudomonas pseudoalcaligenes JS45. Journal of Bacteriology, 178(21), pp.6227-6232.
876	Protocatechuate 3,4-dioxygenase (EC 1.13.11.3)	50	Pseudomonas putida	other	enzyme	Frazee, R.W., Orville, A.M., Dolbeare, K.B., Yu, H., Ohlendorf, D.H. and Lipscomb, J.D., 1998. The axial tyrosinate Fe3+ ligand in protocatechuate 3, 4-dioxygenase influences substrate binding and product release: evidence for new reaction cycle intermediates. Biochemistry, 37(8), pp.2131-2144.
877	Protocatechuate 3,4-dioxygenase (EC 1.13.11.3)	56	Pseudomonas putida	other	enzyme	Frazee, R.W., Orville, A.M., Dolbeare, K.B., Yu, H., Ohlendorf, D.H. and Lipscomb, J.D., 1998. The axial tyrosinate Fe3+ ligand in protocatechuate 3, 4-dioxygenase influences substrate binding and product release: evidence for new reaction cycle intermediates. Biochemistry, 37(8), pp.2131-2144.
878	Protocatechuate 3,4-dioxygenase (EC 1.13.11.3)	6	Pseudomonas putida	other	enzyme	Frazee, R.W., Orville, A.M., Dolbeare, K.B., Yu, H., Ohlendorf, D.H. and Lipscomb, J.D., 1998. The axial tyrosinate Fe3+ ligand in protocatechuate 3, 4-dioxygenase influences substrate binding and product release: evidence for new reaction cycle intermediates. Biochemistry, 37(8), pp.2131-2144.
944	catechol 1,2-dioxygenase (pyrocatechase)	60	Pseudomonas putida	other	enzyme	Nakai, C., Nakazawa, T. and Nozaki, M., 1988. Purification and properties of catechol 1, 2-dioxygenase (pyrocatechase) from Pseudomonas putida mt-2 in comparison with that from Pseudomonas arvilla C-1. Archives of biochemistry and biophysics, 267(2), pp.701-713.
924	Benzoate 1,2-Dioxygenase	4.3	Pseudomonas putida	other	enzyme	Yamaguchi, M. and Fujisawa, H., 1980. Purification and characterization of an oxygenase component in benzoate 1, 2-dioxygenase system from Pseudomonas arvilla C-1. Journal of Biological Chemistry, 255(11), pp.5058-5063.
9	2,3-dioxygenase	70	Pseudomonas putida	other	enzyme	Leahy, J.G. and Olsen, R.H., 1997. Kinetics of toluene degradation by toluene-oxidizing bacteria as a function of oxygen concentration, and the effect of nitrate. FEMS Microbiology Ecology, 23(1), pp.23-30.
10	xylene monooxygenase	28	Pseudomonas putida	other	enzyme	Leahy, J.G. and Olsen, R.H., 1997. Kinetics of toluene degradation by toluene-oxidizing bacteria as a function of oxygen concentration, and the effect of nitrate. FEMS Microbiology Ecology, 23(1), pp.23-30.
50	protocatechuate 3,4-dioxygenase [EC 1.13.11.3]	43	Pseudomonas putida	other	enzyme	Hori, K., HASHIMOTO, T. and NOZAKI, M., 1973. Kinetic studies on the reaction mechanism of dioxygenases. The Journal of Biochemistry, 74(2), pp.375-384.
56	Metapyrocatechase (catechol:oxygen 2,3-oxidoreductase, EC 1.13.11.2)	7	Pseudomonas putida	other	enzyme	Hori, K., HASHIMOTO, T. and NOZAKI, M., 1973. Kinetic studies on the reaction mechanism of dioxygenases. The Journal of Biochemistry, 74(2), pp.375-384.
72	Metapyrocatechase (EC 1.13.11.2)	9	Pseudomonas putida	other	enzyme	Nakajima, H., Tahida, T., Tanaka, H. and Horiike, K., 2002. Accurate measurement of near-micromolar oxygen concentrations in aqueous solutions based on enzymatic extradiol cleavage of 4-chlorocatechol: applications to improved low-oxygen experimental systems and quantitative assessment of back diffusion of oxygen from the atmosphere. The Journal of Biochemistry, 131(4), pp.523-531.
73	Catechol 2,3-dioxygenase (metapyrocatechase, MPC)	7.22	Pseudomonas putida	other	enzyme	Ishida, T., Tanaka, H. and Horiike, K., 2004. Quantitative structure-activity relationship for the cleavage of C3/C4-substituted catechols by a prototypal extradiol catechol dioxygenase with broad substrate specificity. Journal of biochemistry, 135(6), pp.721-730.
74	Catechol 2,3-dioxygenase [EC 1.13.11.2]	10.6	Pseudomonas putida	other	enzyme	Ishida, T., Tanaka, H. and Horiike, K., 2004. Quantitative structure-activity relationship for the cleavage of C3/C4-substituted catechols by a prototypal extradiol catechol dioxygenase with broad substrate specificity. Journal of biochemistry, 135(6), pp.721-730.
75	Catechol 2,3-dioxygenase [EC 1.13.11.2]	3.8	Pseudomonas putida	other	enzyme	Ishida, T., Tanaka, H. and Horiike, K., 2004. Quantitative structure-activity relationship for the cleavage of C3/C4-substituted catechols by a prototypal extradiol catechol dioxygenase with broad substrate specificity. Journal of biochemistry, 135(6), pp.721-730.
76	Catechol 2,3-dioxygenase [EC 1.13.11.2]	7.11	Pseudomonas putida	other	enzyme	Ishida, T., Tanaka, H. and Horiike, K., 2004. Quantitative structure-activity relationship for the cleavage of C3/C4-substituted catechols by a prototypal extradiol catechol dioxygenase with broad substrate specificity. Journal of biochemistry, 135(6), pp.721-730.
77	Catechol 2,3-dioxygenase [EC 1.13.11.2]	10.4	Pseudomonas putida	other	enzyme	Ishida, T., Tanaka, H. and Horiike, K., 2004. Quantitative structure-activity relationship for the cleavage of C3/C4-substituted catechols by a prototypal extradiol catechol dioxygenase with broad substrate specificity. Journal of biochemistry, 135(6), pp.721-730.
78	Catechol 2,3-dioxygenase [EC 1.13.11.2]	492	Pseudomonas putida	other	enzyme	Ishida, T., Tanaka, H. and Horiike, K., 2004. Quantitative structure-activity relationship for the cleavage of C3/C4-substituted catechols by a prototypal extradiol catechol dioxygenase with broad substrate specificity. Journal of biochemistry, 135(6), pp.721-730.
79	Catechol 2,3-dioxygenase [EC 1.13.11.2]	259	Pseudomonas putida	other	enzyme	Ishida, T., Tanaka, H. and Horiike, K., 2004. Quantitative structure-activity relationship for the cleavage of C3/C4-substituted catechols by a prototypal extradiol catechol dioxygenase with broad substrate specificity. Journal of biochemistry, 135(6), pp.721-730.
80	Catechol 2,3-dioxygenase [EC 1.13.11.2]	7.5	Pseudomonas putida	other	enzyme	Ishida, T., Tanaka, H. and Horiike, K., 2004. Quantitative structure-activity relationship for the cleavage of C3/C4-substituted catechols by a prototypal extradiol catechol dioxygenase with broad substrate specificity. Journal of biochemistry, 135(6), pp.721-730.
81	Catechol 2,3-dioxygenase [EC 1.13.11.2]	10	Pseudomonas putida	other	enzyme	Ishida, T., Tanaka, H. and Horiike, K., 2004. Quantitative structure-activity relationship for the cleavage of C3/C4-substituted catechols by a prototypal extradiol catechol dioxygenase with broad substrate specificity. Journal of biochemistry, 135(6), pp.721-730.
82	Catechol 2,3-dioxygenase [EC 1.13.11.2]	16	Pseudomonas putida	other	enzyme	Ishida, T., Tanaka, H. and Horiike, K., 2004. Quantitative structure-activity relationship for the cleavage of C3/C4-substituted catechols by a prototypal extradiol catechol dioxygenase with broad substrate specificity. Journal of biochemistry, 135(6), pp.721-730.
83	Catechol 2,3-dioxygenase [EC 1.13.11.2]	313	Pseudomonas putida	other	enzyme	Ishida, T., Tanaka, H. and Horiike, K., 2004. Quantitative structure-activity relationship for the cleavage of C3/C4-substituted catechols by a prototypal extradiol catechol dioxygenase with broad substrate specificity. Journal of biochemistry, 135(6), pp.721-730.
84	Catechol 2,3-dioxygenase [EC 1.13.11.2]	25	Pseudomonas putida	other	enzyme	Ishida, T., Tanaka, H. and Horiike, K., 2004. Quantitative structure-activity relationship for the cleavage of C3/C4-substituted catechols by a prototypal extradiol catechol dioxygenase with broad substrate specificity. Journal of biochemistry, 135(6), pp.721-730.
85	Catechol 2,3-dioxygenase [EC 1.13.11.2]	11	Pseudomonas putida	other	enzyme	Ishida, T., Tanaka, H. and Horiike, K., 2004. Quantitative structure-activity relationship for the cleavage of C3/C4-substituted catechols by a prototypal extradiol catechol dioxygenase with broad substrate specificity. Journal of biochemistry, 135(6), pp.721-730.
86	Catechol 2,3-dioxygenase [EC 1.13.11.2]	190	Pseudomonas putida	other	enzyme	Ishida, T., Tanaka, H., & Horiike, K. (2004). Quantitative structure-activity relationship for the cleavage of C3/C4-substituted catechols by a prototypal extradiol catechol dioxygenase with broad substrate specificity. Journal of biochemistry, 135(6), 721‚Äì730. https://doi.org/10.1093/jb/mvh089
87	Mpc (catechol 2,3-dioxygenase)	7.5	Pseudomonas putida	other	enzyme	Miller, M.A. and Lipscomb, J.D., 1996. Homoprotocatechuate 2, 3-dioxygenase from Brevibacterium fuscum a dioxygenase with catalase activity. Journal of Biological Chemistry, 271(10), pp.5524-5535.
457	catechol-1,2-dioxygenase	19.134	Pseudomonas putida	other	enzyme	Kojima, Y., Fujisawa, H., Nakazawa, A., Nakazawa, T., Kanetsuna, F., Taniuchi, H., Nozaki, M. and Hayaishi, O., 1967. Studies on Pyrocatechase: I. Purification and spectral properties. Journal of Biological Chemistry, 242(14), pp.3270-3278.
459	3,4-dihyroxy-phenylacetate-2,3-dioxyenase	25.512	Pseudomonas putida	other	enzyme	KITA, H., 1965. Crystallization and some properties of 3, 4-dihydroxyphenylacetate 2, 3-oxygenase from Pseudomonas ovalis. The Journal of Biochemistry, 58(2), pp.116-122.
461	orinol-hydroxylase	70.158	Pseudomonas putida	other	enzyme	Ohta, Y.O.S.H.I.Y.T.J.K.I., Higgins, I. and Ribbons, D.W., 1975. Metabolism of resorcinylic compounds by bacteria. Purification and properties of orcinol hydroxylase from Pseudomonas putida 01. Journal of Biological Chemistry, 250(10), pp.3814-3825.
508	Toluate Dioxygenase	13	Pseudomonas putida	other	enzyme	Ge, Y., Vaillancourt, F.H., Agar, N.Y. and Eltis, L.D., 2002. Reactivity of toluate dioxygenase with substituted benzoates and dioxygen. Journal of bacteriology, 184(15), pp.4096-4103.
509	Toluate Dioxygenase	46	Pseudomonas putida	other	enzyme	Ge, Y., Vaillancourt, F.H., Agar, N.Y. and Eltis, L.D., 2002. Reactivity of toluate dioxygenase with substituted benzoates and dioxygen. Journal of bacteriology, 184(15), pp.4096-4103.
510	Toluate Dioxygenase	16	Pseudomonas putida	other	enzyme	Ge, Y., Vaillancourt, F.H., Agar, N.Y. and Eltis, L.D., 2002. Reactivity of toluate dioxygenase with substituted benzoates and dioxygen. Journal of bacteriology, 184(15), pp.4096-4103.
511	Toluate Dioxygenase	8.4	Pseudomonas putida	other	enzyme	Ge, Y., Vaillancourt, F.H., Agar, N.Y. and Eltis, L.D., 2002. Reactivity of toluate dioxygenase with substituted benzoates and dioxygen. Journal of bacteriology, 184(15), pp.4096-4103.
512	Toluate Dioxygenase	92	Pseudomonas putida	other	enzyme	Ge, Y., Vaillancourt, F.H., Agar, N.Y. and Eltis, L.D., 2002. Reactivity of toluate dioxygenase with substituted benzoates and dioxygen. Journal of bacteriology, 184(15), pp.4096-4103.
513	Toluate Dioxygenase	19	Pseudomonas putida	other	enzyme	Ge, Y., Vaillancourt, F.H., Agar, N.Y. and Eltis, L.D., 2002. Reactivity of toluate dioxygenase with substituted benzoates and dioxygen. Journal of bacteriology, 184(15), pp.4096-4103.
514	Toluate Dioxygenase	12	Pseudomonas putida	other	enzyme	Ge, Y., Vaillancourt, F.H., Agar, N.Y. and Eltis, L.D., 2002. Reactivity of toluate dioxygenase with substituted benzoates and dioxygen. Journal of bacteriology, 184(15), pp.4096-4103.
543	nicotineoxidoreductase (NicA2)	600	Pseudomonas putida	other	enzyme	Tararina, M.A., Dam, K.K., Dhingra, M., Janda, K.D., Palfey, B.A. and Allen, K.N., 2021. Fast Kinetics Reveals Rate-Limiting Oxidation and the Role of the Aromatic Cage in the Mechanism of the Nicotine-Degrading Enzyme NicA2. Biochemistry.
731	ChlorocatecholDioxygenase	5000	Pseudomonas putida	other	enzyme	Broderick, J.B. and O'Halloran, T.V., 1991. Overproduction, purification, and characterization of chlorocatechol dioxygenase, a non-heme iron dioxygenase with broad substrate tolerance. Biochemistry, 30(29), pp.7349-7358.
769	pyrocatechase (catechol 2,2-oxidoreductase (decylizing) , EC 1.13.11.1)	47	Pseudomonas putida	other	enzyme	Fujiwara, M., Golovleva, L.A., Saeki, Y.U.K.I.K.A.Z.U., Nozaki, M.I.T.S.U.H.I.R.O. and Hayaishi, O.S.A.M.U., 1975. Extradiol cleavage of 3-substituted catechols by an intradiol dioxygenase, pyrocatechase, from a Pseudomonad. Journal of Biological Chemistry, 250(13), pp.4848-4855.
770	pyrocatechase (catechol 2,2-oxidoreductase (decylizing) , EC 1.13.11.1)	200	Pseudomonas putida	other	enzyme	Fujiwara, M., Golovleva, L.A., Saeki, Y.U.K.I.K.A.Z.U., Nozaki, M.I.T.S.U.H.I.R.O. and Hayaishi, O.S.A.M.U., 1975. Extradiol cleavage of 3-substituted catechols by an intradiol dioxygenase, pyrocatechase, from a Pseudomonad. Journal of Biological Chemistry, 250(13), pp.4848-4855.
771	catechol 2,3-dioxygenase (metapyrocatechase)	7.85	Pseudomonas putida	other	enzyme	Kobayashi, T., Ishida, T., Horiike, K., Takahara, Y., Numao, N., Nakazawa, A., Nakazawa, T. and Nozaki, M., 1995. Overexpression of Pseudomonas putida catechol 2, 3-dioxygenase with high specific activity by genetically engineered Escherichia coli. The journal of biochemistry, 117(3), pp.614-622.
813	catechol 1,2-dioxygenase	96	Pseudomonas putida	other	enzyme	Nakai, C., Horiike, K., Kuramitsu, S., Kagamiyama, H. and Nozaki, M., 1990. Three isozymes of catechol 1, 2-dioxygenase (pyrocatechase), alpha alpha, alpha beta, and beta beta, from Pseudomonas arvilla C-1. Journal of Biological Chemistry, 265(2), pp.660-665.
814	catechol 1,2-dioxygenase	98	Pseudomonas putida	other	enzyme	Nakai, C., Horiike, K., Kuramitsu, S., Kagamiyama, H. and Nozaki, M., 1990. Three isozymes of catechol 1, 2-dioxygenase (pyrocatechase), alpha alpha, alpha beta, and beta beta, from Pseudomonas arvilla C-1. Journal of Biological Chemistry, 265(2), pp.660-665.
815	Metapyrocatechase (catechol:oxygen 2,3-oxidoreductase, EC 1.13.1.2)	7	Pseudomonas putida	other	enzyme	Nakai, C., Hori, K., Kagamiyama, H., Nakazawa, T. and Nozaki, M., 1983. Purification, subunit structure, and partial amino acid sequence of metapyrocatechase. Journal of Biological Chemistry, 258(5), pp.2916-2922.
200	catechol-1,2-dioxygenase	110	Pseudomonas putida	other	enzyme	Ridder, L., Briganti, F., Boersma, M.G., Boeren, S., Vis, E.H., Scozzafava, A., Veeger, C. and Rietjens, I.M., 1998. Quantitative structure/activity relationship for the rate of conversion of C4‚àí substituted catechols by catechol‚Äê1, 2‚Äêdioxygenase from Pseudomonas putida (arvilla) C1. European journal of biochemistry, 257(1), pp.92-100.
201	catechol-1,2-dioxygenase	90	Pseudomonas putida	other	enzyme	Ridder, L., Briganti, F., Boersma, M.G., Boeren, S., Vis, E.H., Scozzafava, A., Veeger, C. and Rietjens, I.M., 1998. Quantitative structure/activity relationship for the rate of conversion of C4‚àí substituted catechols by catechol‚Äê1, 2‚Äêdioxygenase from Pseudomonas putida (arvilla) C1. European journal of biochemistry, 257(1), pp.92-100.
202	catechol-1,2-dioxygenase	22	Pseudomonas putida	other	enzyme	Ridder, L., Briganti, F., Boersma, M.G., Boeren, S., Vis, E.H., Scozzafava, A., Veeger, C. and Rietjens, I.M., 1998. Quantitative structure/activity relationship for the rate of conversion of C4‚àí substituted catechols by catechol‚Äê1, 2‚Äêdioxygenase from Pseudomonas putida (arvilla) C1. European journal of biochemistry, 257(1), pp.92-100.
203	catechol-1,2-dioxygenase	156	Pseudomonas putida	other	enzyme	Ridder, L., Briganti, F., Boersma, M.G., Boeren, S., Vis, E.H., Scozzafava, A., Veeger, C. and Rietjens, I.M., 1998. Quantitative structure/activity relationship for the rate of conversion of C4‚àí substituted catechols by catechol‚Äê1, 2‚Äêdioxygenase from Pseudomonas putida (arvilla) C1. European journal of biochemistry, 257(1), pp.92-100.
204	catechol-1,2-dioxygenase	300	Pseudomonas putida	other	enzyme	Ridder, L., Briganti, F., Boersma, M.G., Boeren, S., Vis, E.H., Scozzafava, A., Veeger, C. and Rietjens, I.M., 1998. Quantitative structure/activity relationship for the rate of conversion of C4‚àí substituted catechols by catechol‚Äê1, 2‚Äêdioxygenase from Pseudomonas putida (arvilla) C1. European journal of biochemistry, 257(1), pp.92-100.
205	catechol-1,2-dioxygenase	20	Pseudomonas putida	other	enzyme	Ridder, L., Briganti, F., Boersma, M.G., Boeren, S., Vis, E.H., Scozzafava, A., Veeger, C. and Rietjens, I.M., 1998. Quantitative structure/activity relationship for the rate of conversion of C4‚àí substituted catechols by catechol‚Äê1, 2‚Äêdioxygenase from Pseudomonas putida (arvilla) C1. European journal of biochemistry, 257(1), pp.92-100.
222	L-Lysine monooxygenase	400	Pseudomonas putida	other	enzyme	Nakazawa, T., Hori, K. and Hayaishi, O., 1972. Studies on monooxygenases V. Manifestation of amino acid oxidase activity by L-lysine monooxygenase. Journal of Biological Chemistry, 247(11), pp.3439-3444.
223	L-Lysine monooxygenase	110	Pseudomonas putida	other	enzyme	Nakazawa, T., Hori, K. and Hayaishi, O., 1972. Studies on monooxygenases V. Manifestation of amino acid oxidase activity by L-lysine monooxygenase. Journal of Biological Chemistry, 247(11), pp.3439-3444.
224	L-Lysine monooxygenase	160	Pseudomonas putida	other	enzyme	Nakazawa, T., Hori, K. and Hayaishi, O., 1972. Studies on monooxygenases V. Manifestation of amino acid oxidase activity by L-lysine monooxygenase. Journal of Biological Chemistry, 247(11), pp.3439-3444.
225	L-Lysine monooxygenase	370	Pseudomonas putida	other	enzyme	Nakazawa, T., Hori, K. and Hayaishi, O., 1972. Studies on monooxygenases V. Manifestation of amino acid oxidase activity by L-lysine monooxygenase. Journal of Biological Chemistry, 247(11), pp.3439-3444.
226	L-Lysine monooxygenase	80	Pseudomonas putida	other	enzyme	Nakazawa, T., Hori, K. and Hayaishi, O., 1972. Studies on monooxygenases V. Manifestation of amino acid oxidase activity by L-lysine monooxygenase. Journal of Biological Chemistry, 247(11), pp.3439-3444.
227	L-Lysine monooxygenase	430	Pseudomonas putida	other	enzyme	Nakazawa, T., Hori, K. and Hayaishi, O., 1972. Studies on monooxygenases V. Manifestation of amino acid oxidase activity by L-lysine monooxygenase. Journal of Biological Chemistry, 247(11), pp.3439-3444.
228	L-Lysine monooxygenase	100	Pseudomonas putida	other	enzyme	Takeda, H., Yamamoto, S., Kojima, Y. and Hayaishi, O., 1969. Studies on monooxygenases I. General properties of crystalline L-lysine monooxygenase. Journal of Biological Chemistry, 244(11), pp.2935-2941.
1057	toluene	37.5	Pseudomonas putida	hard	whole cells	Alagappan, G. and Cowan, R.M., 2004. Effect of temperature and dissolved oxygen on the growth kinetics of Pseudomonas putida F1 growing on benzene and toluene. Chemosphere, 54(8), pp.1255-1265.
1058	benzene	13.13	Pseudomonas putida	hard	whole cells	Alagappan, G. and Cowan, R.M., 2004. Effect of temperature and dissolved oxygen on the growth kinetics of Pseudomonas putida F1 growing on benzene and toluene. Chemosphere, 54(8), pp.1255-1265.
1060	ethylbenzene as sole carbon source	3	Pseudomonas putida	hard	whole cells	Bauer, R.D., Rolle, M., Bauer, S., Eberhardt, C., Grathwohl, P., Kolditz, O., Meckenstock, R.U. and Griebler, C., 2009. Enhanced biodegradation by hydraulic heterogeneities in petroleum hydrocarbon plumes. Journal of contaminant hydrology, 105(1-2), pp.56-68.
1061	octanoic acid	5.94	Pseudomonas putida	hard	whole cells	Blunt, W., 2019. The role of low oxygen microenvironments in microbial polyhydroxyalkanoate production using Pseudomonas putida and application to bioreactor operations for improved productivity. PhD Univ Manitoba
1101	phenol, with glucose	1.5	Pseudomonas putida	hard	whole cells	Seker, S., Beyenal, H., Salih, B. and Tanyolac, A., 1997. Multi-substrate growth kinetics of Pseudomonas putida for phenol removal. Applied Microbiology and Biotechnology, 47(5), p.610.
1111	naphthalene	14.06	Pseudomonas putida	hard	whole cells	Law, A.M. and Aitken, M.D., 2006. The effect of oxygen on chemotaxis to naphthalene by Pseudomonas putida G7. Biotechnology and bioengineering, 93(3), pp.457-464.
701	catechol 2,3-dioxygenase	7.2	Pseudomonas putida	other	enzyme	Nakajima, H., Tahida, T., Tanaka, H. and Horiike, K., 2002. Accurate measurement of near-micromolar oxygen concentrations in aqueous solutions based on enzymatic extradiol cleavage of 4-chlorocatechol: applications to improved low-oxygen experimental systems and quantitative assessment of back diffusion of oxygen from the atmosphere. The Journal of Biochemistry, 131(4), pp.523-531.
702	L-ascorbate oxidase	114	Pseudomonas putida	other	enzyme	Nakajima, H., Tahida, T., Tanaka, H. and Horiike, K., 2002. Accurate measurement of near-micromolar oxygen concentrations in aqueous solutions based on enzymatic extradiol cleavage of 4-chlorocatechol: applications to improved low-oxygen experimental systems and quantitative assessment of back diffusion of oxygen from the atmosphere. The Journal of Biochemistry, 131(4), pp.523-531.
479	tryptophan 2-monooxygenase	90	Pseudomonas savastanoi	other	enzyme	Emanuele, J.J. and Fitzpatrick, P.F., 1995. Mechanistic studies of the flavoprotein tryptophan 2-monooxygenase. 1. Kinetic mechanism. Biochemistry, 34(11), pp.3710-3715.
480	tryptophan 2-monooxygenase	250	Pseudomonas savastanoi	other	enzyme	Emanuele, J.J. and Fitzpatrick, P.F., 1995. Mechanistic studies of the flavoprotein tryptophan 2-monooxygenase. 1. Kinetic mechanism. Biochemistry, 34(11), pp.3710-3715.
481	tryptophan 2-monooxygenase	90	Pseudomonas savastanoi	other	enzyme	Emanuele, J.J. and Fitzpatrick, P.F., 1995. Mechanistic studies of the flavoprotein tryptophan 2-monooxygenase. 1. Kinetic mechanism. Biochemistry, 34(11), pp.3710-3715.
729	protocatechuate 4,5-dioxygenase	303	Pseudomonas testosteroni	other	enzyme	Dagley, S., Geary, P.J. and Wood, J.M., 1968. The metabolism of protocatechuate by Pseudomonas testosteroni. Biochemical Journal, 109(4), pp.559-568.
5	catechol 1,2-dioxygenase	11.7	Pseudomonas veronii	other	enzyme	Balcke, G.U., Wegener, S., Kiesel, B., Benndorf, D., Schl√∂mann, M. and Vogt, C., 2008. Kinetics of chlorobenzene biodegradation under reduced oxygen levels. Biodegradation, 19(4), pp.507-518.
30	catechol 1,2-dioxygenase	10	Pseudomonas veronii	other	enzyme	Balcke, G.U., Wegener, S., Kiesel, B., Benndorf, D., Schl√∂mann, M. and Vogt, C., 2008. Kinetics of chlorobenzene biodegradation under reduced oxygen levels. Biodegradation, 19(4), pp.507-518.
1128	1,4-dioxane	47.5	Pseudonocardia dioxanivorans	hard	whole cells	Barajas-Rodriguez, F.J. and Freedman, D.L., 2018. Aerobic biodegradation kinetics for 1, 4-dioxane under metabolic and cometabolic conditions. Journal of hazardous materials, 350, pp.180-188.
986	HIF prolyl-hydroxylase	90	Psuedomonas aeruginosa	other	enzyme	Scotti, J.S., Leung, I.K., Ge, W., Bentley, M.A., Paps, J., Kramer, H.B., Lee, J., Aik, W., Choi, H., Paulsen, S.M. and Bowman, L.A., 2014. Human oxygen sensing may have origins in prokaryotic elongation factor Tu prolyl-hydroxylation. Proceedings of the National Academy of Sciences, 111(37), pp.13331-13336.
987	HIF prolyl-hydroxylase	229	Psuedomonas aeruginosa	other	enzyme	Scotti, J.S., Leung, I.K., Ge, W., Bentley, M.A., Paps, J., Kramer, H.B., Lee, J., Aik, W., Choi, H., Paulsen, S.M. and Bowman, L.A., 2014. Human oxygen sensing may have origins in prokaryotic elongation factor Tu prolyl-hydroxylation. Proceedings of the National Academy of Sciences, 111(37), pp.13331-13336.
858	P450cam	83	Psuedomonas putida	other	enzyme	Purdy MM, Koo LS, Ortiz de Montellano PR, Klinman JP, 2004. Steady-state kinetic investigation of cytochrome P450cam: interaction with redox partners and reaction with molecular oxygen., Biochemistry. 43(1):271‚Äì81.
719	PolyphenolOxidase	110	Pyrus communis	other	enzyme	de Jesus Rivas, N. and Whitaker, J.R., 1973. Purification and some properties of two polyphenol oxidases from Bartlett pears. Plant physiology, 52(5), pp.501-507.
206	toluene 3-monooxygenase	24	Ralstonia pickettii	other	enzyme	Leahy, J.G. and Olsen, R.H., 1997. Kinetics of toluene degradation by toluene-oxidizing bacteria as a function of oxygen concentration, and the effect of nitrate. FEMS Microbiology Ecology, 23(1), pp.23-30.
738	Hepatic Microsomal Ethylmorphine N-Demethylase	7.69	Rattus norvegicus	other	enzyme	Holtzman, J.L., Gander, J.E. and Erickson, R.R., 1983. The effect of NADH and low oxygen pressure on the hepatic microsomal ethylmorphine N-demethylase activity of the male rat. Journal of Biological Chemistry, 258(9), pp.5400-5404.
739	Hepatic Microsomal Ethylmorphine N-Demethylase	3.64	Rattus norvegicus	other	enzyme	Holtzman, J.L., Gander, J.E. and Erickson, R.R., 1983. The effect of NADH and low oxygen pressure on the hepatic microsomal ethylmorphine N-demethylase activity of the male rat. Journal of Biological Chemistry, 258(9), pp.5400-5404.
792	tyrosine 3-monooxygenase	20	Rattus norvegicus	other	enzyme	Davis, J.N., 1977. Synaptosomal tyrosine hydroxylation: affinity for oxygen. Journal of neurochemistry, 28(5), pp.1043-1050.
805	Tyrosine hydroxylase (L-tyrosine 3-monooxy- genase, EC 1.14.16.2)	4.55	Rattus norvegicus	other	enzyme	Katz, I.R., 1980. Oxygen affinity of tyrosine and tryptophan hydroxylases in synaptosomes. Journal of neurochemistry, 35(3), pp.760-763.
806	Tryptophan hydroxylase (L-tryptophan 5-monooxygenase, EC 1.14.16.4)	6.37	Rattus norvegicus	other	enzyme	Katz, I.R., 1980. Oxygen affinity of tyrosine and tryptophan hydroxylases in synaptosomes. Journal of neurochemistry, 35(3), pp.760-763.
807	Tryptophan hydroxylase (L-tryptophan 5-monooxygenase, EC 1.14.16.4)	16.38	Rattus norvegicus	other	enzyme	Katz, I.R., 1980. Oxygen affinity of tyrosine and tryptophan hydroxylases in synaptosomes. Journal of neurochemistry, 35(3), pp.760-763.
808	Monoamineoxidase(EC1.4.3.4)	156	Rattus norvegicus	other	enzyme	Houslay, M.D. and Tipton, K.F., 1975. Rat liver mitochondrial monoamine oxidase. A change in the reaction mechanism on solubilization. Biochemical Journal, 145(2), pp.311-321.
43	kynurenine-3-monooxygenase	22	Rattus norvegicus	other	enzyme	Dang, Y., Dale, W.E. and Brown, O.R., 2000. Effects of oxygen on kynurenine-3-monooxygenase activity. Redox Report, 5(2-3), pp.81-84.
52	Rat liver PAH	4	Rattus norvegicus	other	enzyme	Rostrup, M., Fossbakk, A., Hauge, A., Kleppe, R., Gnaiger, E. and Haavik, J., 2008. Oxygen dependence of tyrosine hydroxylase. Amino acids, 34(3), pp.455-464.
53	Rat TH (pure) tyrosine hydroxylase	21	Rattus norvegicus	other	enzyme	Rostrup, M., Fossbakk, A., Hauge, A., Kleppe, R., Gnaiger, E. and Haavik, J., 2008. Oxygen dependence of tyrosine hydroxylase. Amino acids, 34(3), pp.455-464.
54	Rat TH (synaptosomes) tyrosine hydroxylase	4	Rattus norvegicus	other	enzyme	Rostrup, M., Fossbakk, A., Hauge, A., Kleppe, R., Gnaiger, E. and Haavik, J., 2008. Oxygen dependence of tyrosine hydroxylase. Amino acids, 34(3), pp.455-464.
55	tyrosine hydroxylase	21	Rattus norvegicus	other	enzyme	Fitzpatrick, P.F., 1991. Steady-state kinetic mechanism of rat tyrosine hydroxylase. Biochemistry, 30(15), pp.3658-3662.
118	Peptidylglycine R-hydroxylating monooxygenase (PHM)	292	Rattus norvegicus	other	enzyme	Evans, J.P., Blackburn, N.J. and Klinman, J.P., 2006. The catalytic role of the copper ligand H172 of peptidylglycine Œ±-hydroxylating monooxygenase: A kinetic study of the H172A mutant. Biochemistry, 45(51), pp.15419-15429.
119	Peptidylglycine R-hydroxylating monooxygenase (PHM)	442	Rattus norvegicus	other	enzyme	Evans, J.P., Blackburn, N.J. and Klinman, J.P., 2006. The catalytic role of the copper ligand H172 of peptidylglycine Œ±-hydroxylating monooxygenase: A kinetic study of the H172A mutant. Biochemistry, 45(51), pp.15419-15429.
120	Peptidylglycine R-hydroxylating monooxygenase (PHM)	53	Rattus norvegicus	other	enzyme	Evans, J.P., Blackburn, N.J. and Klinman, J.P., 2006. The catalytic role of the copper ligand H172 of peptidylglycine Œ±-hydroxylating monooxygenase: A kinetic study of the H172A mutant. Biochemistry, 45(51), pp.15419-15429.
121	Peptidylglycine R-hydroxylating monooxygenase (PHM)	44	Rattus norvegicus	other	enzyme	Evans, J.P., Blackburn, N.J. and Klinman, J.P., 2006. The catalytic role of the copper ligand H172 of peptidylglycine Œ±-hydroxylating monooxygenase: A kinetic study of the H172A mutant. Biochemistry, 45(51), pp.15419-15429.
133	Tryptophan 2,3-dioxygenase (EC 1.13.11.11)	7.2	Rattus norvegicus	other	enzyme	Leeds, J.M., Brown, P.J., McGeehan, G.M., Brown, F.K. and Wiseman, J.S., 1993. Isotope effects and alternative substrate reactivities for tryptophan 2, 3-dioxygenase. Journal of Biological Chemistry, 268(24), pp.17781-17786.
328	cytochrome c oxidase (COX)	0.67	Rattus norvegicus	terminal	enzyme	Gnaiger, E. and Kuznetsov, A., 2002. Mitochondrial respiration at low levels of oxygen and cytochrome c.
329	cytochrome c oxidase (COX)	0.35	Rattus norvegicus	terminal	enzyme	Gnaiger, E. and Kuznetsov, A., 2002. Mitochondrial respiration at low levels of oxygen and cytochrome c.
493	Tyrosine Hydroxylase1	21	Rattus norvegicus	other	enzyme	Fitzpatrick, P.F., 1991. Steady-state kinetic mechanism of rat tyrosine hydroxylase. Biochemistry, 30(15), pp.3658-3662.
821	Peptidylglycine R-hydroxylating monooxygenase (PHM, EC 1.14.17.3)	95.37	Rattus norvegicus	other	enzyme	McIntyre, N.R., Lowe Jr, E.W. and Merkler, D.J., 2009. Imino-oxy acetic acid dealkylation as evidence for an inner-sphere alcohol intermediate in the reaction catalyzed by peptidylglycine Œ±-hydroxylating monooxygenase. Journal of the American Chemical Society, 131(29), pp.10308-10319.
822	Peptidylglycine R-hydroxylating monooxygenase (PHM, EC 1.14.17.3)	658.08	Rattus norvegicus	other	enzyme	McIntyre, N.R., Lowe Jr, E.W. and Merkler, D.J., 2009. Imino-oxy acetic acid dealkylation as evidence for an inner-sphere alcohol intermediate in the reaction catalyzed by peptidylglycine Œ±-hydroxylating monooxygenase. Journal of the American Chemical Society, 131(29), pp.10308-10319.
823	Peptidylglycine Œ±-amidating monooxygenase	550	Rattus norvegicus	other	enzyme	McIntyre, N.R., Lowe Jr, E.W., Belof, J.L., Ivkovic, M., Shafer, J., Space, B. and Merkler, D.J., 2010. Evidence for Substrate Preorganization in the Peptidylglycine Œ±-Amidating Monooxygenase Reaction Describing the Contribution of Ground State Structure to Hydrogen Tunneling. Journal of the American Chemical Society, 132(46), pp.16393-16402.
824	Peptidylglycine Œ±-amidating monooxygenase	230	Rattus norvegicus	other	enzyme	McIntyre, N.R., Lowe Jr, E.W., Belof, J.L., Ivkovic, M., Shafer, J., Space, B. and Merkler, D.J., 2010. Evidence for Substrate Preorganization in the Peptidylglycine Œ±-Amidating Monooxygenase Reaction Describing the Contribution of Ground State Structure to Hydrogen Tunneling. Journal of the American Chemical Society, 132(46), pp.16393-16402.
825	Peptidylglycine Œ±-amidating monooxygenase	210	Rattus norvegicus	other	enzyme	McIntyre, N.R., Lowe Jr, E.W., Belof, J.L., Ivkovic, M., Shafer, J., Space, B. and Merkler, D.J., 2010. Evidence for Substrate Preorganization in the Peptidylglycine Œ±-Amidating Monooxygenase Reaction Describing the Contribution of Ground State Structure to Hydrogen Tunneling. Journal of the American Chemical Society, 132(46), pp.16393-16402.
826	Peptidylglycine Œ±-amidating monooxygenase	170	Rattus norvegicus	other	enzyme	McIntyre, N.R., Lowe Jr, E.W., Belof, J.L., Ivkovic, M., Shafer, J., Space, B. and Merkler, D.J., 2010. Evidence for Substrate Preorganization in the Peptidylglycine Œ±-Amidating Monooxygenase Reaction Describing the Contribution of Ground State Structure to Hydrogen Tunneling. Journal of the American Chemical Society, 132(46), pp.16393-16402.
827	Peptidylglycine Œ±-amidating monooxygenase	150	Rattus norvegicus	other	enzyme	McIntyre, N.R., Lowe Jr, E.W., Belof, J.L., Ivkovic, M., Shafer, J., Space, B. and Merkler, D.J., 2010. Evidence for Substrate Preorganization in the Peptidylglycine Œ±-Amidating Monooxygenase Reaction Describing the Contribution of Ground State Structure to Hydrogen Tunneling. Journal of the American Chemical Society, 132(46), pp.16393-16402.
828	Peptidylglycine Œ±-amidating monooxygenase	110	Rattus norvegicus	other	enzyme	McIntyre, N.R., Lowe Jr, E.W., Belof, J.L., Ivkovic, M., Shafer, J., Space, B. and Merkler, D.J., 2010. Evidence for Substrate Preorganization in the Peptidylglycine Œ±-Amidating Monooxygenase Reaction Describing the Contribution of Ground State Structure to Hydrogen Tunneling. Journal of the American Chemical Society, 132(46), pp.16393-16402.
829	Peptidylglycine Œ±-amidating monooxygenase	100	Rattus norvegicus	other	enzyme	McIntyre, N.R., Lowe Jr, E.W., Belof, J.L., Ivkovic, M., Shafer, J., Space, B. and Merkler, D.J., 2010. Evidence for Substrate Preorganization in the Peptidylglycine Œ±-Amidating Monooxygenase Reaction Describing the Contribution of Ground State Structure to Hydrogen Tunneling. Journal of the American Chemical Society, 132(46), pp.16393-16402.
391	Laccase Rsl	29	Rhizoctonia solani	other	enzyme	Xu, F., 2001. Dioxygen reactivity of laccase. Applied biochemistry and biotechnology, 95(2), pp.125-133.
396	Laccase Rsl	24	Rhizoctonia solani	other	enzyme	Xu, F., 2001. Dioxygen reactivity of laccase. Applied biochemistry and biotechnology, 95(2), pp.125-133.
1105	nitrate mineral salts (NMS) +acetate	9	Rhodococcus	easy	whole cells	Van Bodegom, P., Stams, F., Mollema, L., Boeke, S. and Leffelaar, P., 2001. Methane oxidation and the competition for oxygen in the rice rhizosphere. Applied and Environmental Microbiology, 67(8), pp.3586-3597.
4	3,4-Dihydroxy-9,10-secoandrosta-l , 3,5 (10) -triene-9,17dione-4, 5-Dioxygenase	180	Rhodococcus equi	other	enzyme	Tai, H.H. and Sih, C.J., 1970. 3, 4-Dihydroxy-9, 10-secoandrosta-1, 3, 5 (10)-triene-9, 17-dione 4, 5-Dioxygenase from Nocardia restrictus II. KINETIC STUDIES. Journal of Biological Chemistry, 245(19), pp.5072-5078.
1126	1,4-dioxane	68.1	Rhodococcus ruber	hard	whole cells	Barajas-Rodriguez, F.J. and Freedman, D.L., 2018. Aerobic biodegradation kinetics for 1, 4-dioxane under metabolic and cometabolic conditions. Journal of hazardous materials, 350, pp.180-188.
1127	1,4-dioxane	70.9	Rhodococcus ruber	hard	whole cells	Barajas-Rodriguez, F.J. and Freedman, D.L., 2018. Aerobic biodegradation kinetics for 1, 4-dioxane under metabolic and cometabolic conditions. Journal of hazardous materials, 350, pp.180-188.
985	YcfDRM uL16 oxygenase	100	Rhodothermus marinus	other	enzyme	Wilkins, S.E., Bush, J., Tarhonskaya, H., M√ºnzel, M., Hussein, A., Flashman, E., Mohammed, S., McDonough, M.A., Loenarz, C. and Schofield, C.J., 2018. YcfD RM is a thermophilic oxygen-dependent ribosomal protein uL16 oxygenase. Extremophiles, 22(3), pp.553-562.
353	D-amino-acid oxidase (EC 1.4.3.3, DAAO)	2300	Rhodotorula gracilis	other	enzyme	Pollegioni, Loredano, Bernd Langkau, Wilhelm Tischer, Sandro Ghisla, and Mirella S. Pilone. "Kinetic mechanism of D-amino acid oxidases from Rhodotorula gracilis and Trigonopsis variabilis." Journal of Biological Chemistry 268, no. 19 (1993): 13850-13857.
354	D-amino-acid oxidase (EC 1.4.3.3, DAAO)	500	Rhodotorula gracilis	other	enzyme	Pollegioni, Loredano, Bernd Langkau, Wilhelm Tischer, Sandro Ghisla, and Mirella S. Pilone. "Kinetic mechanism of D-amino acid oxidases from Rhodotorula gracilis and Trigonopsis variabilis." Journal of Biological Chemistry 268, no. 19 (1993): 13850-13857.
355	D-amino-acid oxidase (EC 1.4.3.3, DAAO)	4600	Rhodotorula gracilis	other	enzyme	Pollegioni, Loredano, Bernd Langkau, Wilhelm Tischer, Sandro Ghisla, and Mirella S. Pilone. "Kinetic mechanism of D-amino acid oxidases from Rhodotorula gracilis and Trigonopsis variabilis." Journal of Biological Chemistry 268, no. 19 (1993): 13850-13857.
356	D-amino-acid oxidase (EC 1.4.3.3, DAAO)	800	Rhodotorula gracilis	other	enzyme	Pollegioni, Loredano, Bernd Langkau, Wilhelm Tischer, Sandro Ghisla, and Mirella S. Pilone. "Kinetic mechanism of D-amino acid oxidases from Rhodotorula gracilis and Trigonopsis variabilis." Journal of Biological Chemistry 268, no. 19 (1993): 13850-13857.
357	D-amino-acid oxidase (EC 1.4.3.3, DAAO)	120	Rhodotorula gracilis	other	enzyme	Pollegioni, Loredano, Bernd Langkau, Wilhelm Tischer, Sandro Ghisla, and Mirella S. Pilone. "Kinetic mechanism of D-amino acid oxidases from Rhodotorula gracilis and Trigonopsis variabilis." Journal of Biological Chemistry 268, no. 19 (1993): 13850-13857.
358	D-amino-acid oxidase (EC 1.4.3.3, DAAO)	6600	Rhodotorula gracilis	other	enzyme	Pollegioni, Loredano, Bernd Langkau, Wilhelm Tischer, Sandro Ghisla, and Mirella S. Pilone. "Kinetic mechanism of D-amino acid oxidases from Rhodotorula gracilis and Trigonopsis variabilis." Journal of Biological Chemistry 268, no. 19 (1993): 13850-13857.
366	D-amino-acid oxidase (EC 1.4.3.3, DAAO)	3000	Rhodotorula gracilis	other	enzyme	Saam, J., Rosini, E., Molla, G., Schulten, K., Pollegioni, L. and Ghisla, S., 2010. O2 reactivity of flavoproteins: dynamic access of dioxygen to the active site and role of a H+ relay system in D-amino acid oxidase. Journal of Biological Chemistry, 285(32), pp.24439-24446.
367	D-amino-acid oxidase (EC 1.4.3.3, DAAO)	150	Rhodotorula gracilis	other	enzyme	Saam, J., Rosini, E., Molla, G., Schulten, K., Pollegioni, L. and Ghisla, S., 2010. O2 reactivity of flavoproteins: dynamic access of dioxygen to the active site and role of a H+ relay system in D-amino acid oxidase. Journal of Biological Chemistry, 285(32), pp.24439-24446.
733	d-Amino acid oxidase	1900	Rhodotorula gracilis	other	enzyme	Rosini, E., Pollegioni, L., Ghisla, S., Orru, R. and Molla, G., 2009. Optimization of d‚Äêamino acid oxidase for low substrate concentrations‚Äìtowards a cancer enzyme therapy. The FEBS journal, 276(17), pp.4921-4932.
734	d-Amino acid oxidase	2000	Rhodotorula gracilis	other	enzyme	Rosini, E., Pollegioni, L., Ghisla, S., Orru, R. and Molla, G., 2009. Optimization of d‚Äêamino acid oxidase for low substrate concentrations‚Äìtowards a cancer enzyme therapy. The FEBS journal, 276(17), pp.4921-4932.
735	d-Amino acid oxidase	220	Rhodotorula gracilis	other	enzyme	Rosini, E., Pollegioni, L., Ghisla, S., Orru, R. and Molla, G., 2009. Optimization of d‚Äêamino acid oxidase for low substrate concentrations‚Äìtowards a cancer enzyme therapy. The FEBS journal, 276(17), pp.4921-4932.
853	D-amino acid oxidase	3000	Rhodotorula gracilus	other	enzyme	Pollegioni L, Langkau B, Tischer W, Ghisla S, Pilone MS, 1993. Kinetic mechanism of D-amino acid oxidases from Rhodotorula gracilis and Trigonopsis variabilis, J.Biol. Chem. 268(19):13850‚Äì13857
1019	"marine broth"	0.029	Roseobacter denitrificans	easy	whole cells	Gong, X., Garcia-Robledo, E., Schramm, A. and Revsbech, N.P., 2016. Respiratory kinetics of marine bacteria exposed to decreasing oxygen concentrations. Applied and environmental microbiology, 82(5), pp.1412-1422.
1023	"marine broth"	0.007	Roseobacter denitrificans	easy	whole cells	Gong, X., Garcia-Robledo, E., Schramm, A. and Revsbech, N.P., 2016. Respiratory kinetics of marine bacteria exposed to decreasing oxygen concentrations. Applied and environmental microbiology, 82(5), pp.1412-1422.
160	Protoporphyrinogen oxidase	2	Saccharomyces cerevisiae	other	enzyme	Arnould, S., Berthon, J.L., Hubert, C., Dias, M., Cibert, C., Mornet, R. and Camadro, J.M., 1997. Kinetics of protoporphyrinogen oxidase inhibition by diphenyleneiodonium derivatives. Biochemistry, 36(33), pp.10178-10184.
703	flavohemoglobin (flavoHb) NO dioxygenases	60	Saccharomyces cerevisiae	other	enzyme	Martin, L.A., Olson, J.S., Riggs, A.F., Zhu, H., Gardner, A.M., Dou, Y., Li, T. and Gardner, P.R., 2000. Nitric-oxide dioxygenase activity and function of flavohemoglobins: sensitivity to nitric oxide and carbon monoxide inhibition. Journal of Biological Chemistry, 275(41), pp.31581-31587.
1022	cytochrome c oxidase	0.85	Saccharomyces cerevisiae	terminal	enzyme	Dodia, R., Meunier, B., Kay, C.W. and Rich, P.R., 2014. Comparisons of subunit 5A and 5B isoenzymes of yeast cytochrome c oxidase. Biochemical Journal, 464(3), pp.335-342.
1023	cytochrome c oxidase	0.74	Saccharomyces cerevisiae	terminal	enzyme	Dodia, R., Meunier, B., Kay, C.W. and Rich, P.R., 2014. Comparisons of subunit 5A and 5B isoenzymes of yeast cytochrome c oxidase. Biochemical Journal, 464(3), pp.335-342.
1024	cytochrome c oxidase	0.86	Saccharomyces cerevisiae	terminal	enzyme	Dodia, R., Meunier, B., Kay, C.W. and Rich, P.R., 2014. Comparisons of subunit 5A and 5B isoenzymes of yeast cytochrome c oxidase. Biochemical Journal, 464(3), pp.335-342.
1046	glucose	0.0645	Saccharomyces cerevisiae	easy	whole cells	Longmuir, I.S., 1954. Respiration rate of bacteria as a function of oxygen concentration. Biochemical Journal, 57(1), pp.81-87.
882	thiol oxidase enzyme Ero1p	4	Saccharomyces cerevisiae	other	enzyme	Gross, E., Sevier, C.S., Heldman, N., Vitu, E., Bentzur, M., Kaiser, C.A., Thorpe, C. and Fass, D., 2006. Generating disulfides enzymatically: reaction products and electron acceptors of the endoplasmic reticulum thiol oxidase Ero1p. Proceedings of the National Academy of Sciences, 103(2), pp.299-304.
883	thiol oxidase enzyme Ero1p	10	Saccharomyces cerevisiae	other	enzyme	Gross, E., Sevier, C.S., Heldman, N., Vitu, E., Bentzur, M., Kaiser, C.A., Thorpe, C. and Fass, D., 2006. Generating disulfides enzymatically: reaction products and electron acceptors of the endoplasmic reticulum thiol oxidase Ero1p. Proceedings of the National Academy of Sciences, 103(2), pp.299-304.
330	Cytochrome o	0.74	Salmonella typhimurium	terminal	enzyme	Laszlo, D.J., Fandrich, B.L., Sivaram, A., Chance, B. and Taylor, B.L., 1984. Cytochrome o as a terminal oxidase and receptor for aerotaxis in Salmonella typhimurium. Journal of bacteriology, 159(2), pp.663-667.
558	Sauromatum guttatumalternative oxidase (SgAOX)	13.1	Sauromatum guttatum	other	enzyme	Young, L., 2014. Structure, function and mechanism of the alternative oxidases (Doctoral dissertation, University of Sussex). Young, L., May, B., Pendlebury-Watt, A., Shearman, J., Elliott, C., Albury, M.S., Shiba, T., Inaoka, D.K., Harada, S., Kita, K. and Moore, A.L., 2014. Probing the ubiquinol-binding site of recombinant Sauromatum guttatum alternative oxidase expressed in E. coli membranes t…
559	Sauromatum guttatumalternative oxidase (SgAOX)	8.9	Sauromatum guttatum	other	enzyme	Young, L., 2014. Structure, function and mechanism of the alternative oxidases (Doctoral dissertation, University of Sussex). Young, L., May, B., Pendlebury-Watt, A., Shearman, J., Elliott, C., Albury, M.S., Shiba, T., Inaoka, D.K., Harada, S., Kita, K. and Moore, A.L., 2014. Probing the ubiquinol-binding site of recombinant Sauromatum guttatum alternative oxidase expressed in E. coli membranes t…
560	Sauromatum guttatumalternative oxidase (SgAOX)	6.1	Sauromatum guttatum	other	enzyme	Young, L., 2014. Structure, function and mechanism of the alternative oxidases (Doctoral dissertation, University of Sussex). Young, L., May, B., Pendlebury-Watt, A., Shearman, J., Elliott, C., Albury, M.S., Shiba, T., Inaoka, D.K., Harada, S., Kita, K. and Moore, A.L., 2014. Probing the ubiquinol-binding site of recombinant Sauromatum guttatum alternative oxidase expressed in E. coli membranes t…
561	Sauromatum guttatumalternative oxidase (SgAOX)	16.5	Sauromatum guttatum	other	enzyme	Young, L., 2014. Structure, function and mechanism of the alternative oxidases (Doctoral dissertation, University of Sussex). Young, L., May, B., Pendlebury-Watt, A., Shearman, J., Elliott, C., Albury, M.S., Shiba, T., Inaoka, D.K., Harada, S., Kita, K. and Moore, A.L., 2014. Probing the ubiquinol-binding site of recombinant Sauromatum guttatum alternative oxidase expressed in E. coli membranes t…
562	Sauromatum guttatumalternative oxidase (SgAOX)	13.1	Sauromatum guttatum	other	enzyme	Young, L., 2014. Structure, function and mechanism of the alternative oxidases (Doctoral dissertation, University of Sussex). Young, L., May, B., Pendlebury-Watt, A., Shearman, J., Elliott, C., Albury, M.S., Shiba, T., Inaoka, D.K., Harada, S., Kita, K. and Moore, A.L., 2014. Probing the ubiquinol-binding site of recombinant Sauromatum guttatum alternative oxidase expressed in E. coli membranes t…
563	Sauromatum guttatumalternative oxidase (SgAOX)	5.9	Sauromatum guttatum	other	enzyme	Young, L., 2014. Structure, function and mechanism of the alternative oxidases (Doctoral dissertation, University of Sussex). Young, L., May, B., Pendlebury-Watt, A., Shearman, J., Elliott, C., Albury, M.S., Shiba, T., Inaoka, D.K., Harada, S., Kita, K. and Moore, A.L., 2014. Probing the ubiquinol-binding site of recombinant Sauromatum guttatum alternative oxidase expressed in E. coli membranes t…
564	Sauromatum guttatumalternative oxidase (SgAOX)	10.8	Sauromatum guttatum	other	enzyme	Young, L., 2014. Structure, function and mechanism of the alternative oxidases (Doctoral dissertation, University of Sussex). Young, L., May, B., Pendlebury-Watt, A., Shearman, J., Elliott, C., Albury, M.S., Shiba, T., Inaoka, D.K., Harada, S., Kita, K. and Moore, A.L., 2014. Probing the ubiquinol-binding site of recombinant Sauromatum guttatum alternative oxidase expressed in E. coli membranes t…
565	Sauromatum guttatumalternative oxidase (SgAOX)	6	Sauromatum guttatum	other	enzyme	Young, L., 2014. Structure, function and mechanism of the alternative oxidases (Doctoral dissertation, University of Sussex). Young, L., May, B., Pendlebury-Watt, A., Shearman, J., Elliott, C., Albury, M.S., Shiba, T., Inaoka, D.K., Harada, S., Kita, K. and Moore, A.L., 2014. Probing the ubiquinol-binding site of recombinant Sauromatum guttatum alternative oxidase expressed in E. coli membranes t…
567	Sauromatum guttatumalternative oxidase (SgAOX)	5.6	Sauromatum guttatum	other	enzyme	Young, L., 2014. Structure, function and mechanism of the alternative oxidases (Doctoral dissertation, University of Sussex). Young, L., May, B., Pendlebury-Watt, A., Shearman, J., Elliott, C., Albury, M.S., Shiba, T., Inaoka, D.K., Harada, S., Kita, K. and Moore, A.L., 2014. Probing the ubiquinol-binding site of recombinant Sauromatum guttatum alternative oxidase expressed in E. coli membranes t…
911	alternative oxidase (AOX)¬†	13.1	Sauromatum guttatum	other	enzyme	Young, L., 2014. Structure, function and mechanism of the alternative oxidases (Doctoral dissertation, University of Sussex).
912	alternative oxidase (AOX)¬†	8.9	Sauromatum guttatum	other	enzyme	Young, L., 2014. Structure, function and mechanism of the alternative oxidases (Doctoral dissertation, University of Sussex).
913	alternative oxidase (AOX)¬†	6.1	Sauromatum guttatum	other	enzyme	Young, L., 2014. Structure, function and mechanism of the alternative oxidases (Doctoral dissertation, University of Sussex).
914	alternative oxidase (AOX)¬†	16.5	Sauromatum guttatum	other	enzyme	Young, L., 2014. Structure, function and mechanism of the alternative oxidases (Doctoral dissertation, University of Sussex).
915	alternative oxidase (AOX)¬†	13.1	Sauromatum guttatum	other	enzyme	Young, L., 2014. Structure, function and mechanism of the alternative oxidases (Doctoral dissertation, University of Sussex).
916	alternative oxidase (AOX)¬†	5.9	Sauromatum guttatum	other	enzyme	Young, L., 2014. Structure, function and mechanism of the alternative oxidases (Doctoral dissertation, University of Sussex).
917	alternative oxidase (AOX)¬†	10.8	Sauromatum guttatum	other	enzyme	Young, L., 2014. Structure, function and mechanism of the alternative oxidases (Doctoral dissertation, University of Sussex).
918	alternative oxidase (AOX)¬†	6	Sauromatum guttatum	other	enzyme	Young, L., 2014. Structure, function and mechanism of the alternative oxidases (Doctoral dissertation, University of Sussex).
919	Trypanosomal alternative oxidase¬†	12.6	Sauromatum guttatum	other	enzyme	Young, L., 2014. Structure, function and mechanism of the alternative oxidases (Doctoral dissertation, University of Sussex).
920	Trypanosomal alternative oxidase¬†	5.6	Sauromatum guttatum	other	enzyme	Young, L., 2014. Structure, function and mechanism of the alternative oxidases (Doctoral dissertation, University of Sussex).
393	Laccase StL	31	Scytalidium thermophilum	other	enzyme	Xu, F., 2001. Dioxygen reactivity of laccase. Applied biochemistry and biotechnology, 95(2), pp.125-133.
398	Laccase StL	22	Scytalidium thermophilum	other	enzyme	Xu, F., 2001. Dioxygen reactivity of laccase. Applied biochemistry and biotechnology, 95(2), pp.125-133.
1044	glucose	0.0036	Serratia marcescens	easy	whole cells	Longmuir, I.S., 1954. Respiration rate of bacteria as a function of oxygen concentration. Biochemical Journal, 57(1), pp.81-87.
1051	lactate	6	Shewanella oneidensis	easy	whole cells	Tang, Y.J., Meadows, A.L. and Keasling, J.D., 2007. A kinetic model describing Shewanella oneidensis MR‚Äê1 growth, substrate consumption, and product secretion. Biotechnology and bioengineering, 96(1), pp.125-133.
1123	glucose +	2.94	Sphaerotilus	easy	whole cells	Hermanowicz, S.W., 1987. Dynamic changes in populations of the activated sludge community: effects of dissolved oxygen variations. Water Science and Technology, 19(5-6), pp.889-895.
1049	glucose	1.05234	Sphaerotilus natans	easy	whole cells	Richard, M., Hao, O. and Jenkins, D., 1985. Growth kinetics of Sphaerotilus species and their significance in activated sludge bulking. Journal (Water Pollution Control Federation), pp.68-81.
1117	Glucose-Mineral Base	0.44	Sphaerotilus natans	easy	whole cells	Hao, O.J., Richard, M.G., Jenkins, D. and Blanch, H.W., 1983. The half‚Äêsaturation coefficient for dissolved oxygen: A dynamic method for its determination and its effect on dual species competition. Biotechnology and bioengineering, 25(2), pp.403-416.
1118	Glucose-Mineral Base	1.03	Sphaerotilus natans	easy	whole cells	Hao, O.J., Richard, M.G., Jenkins, D. and Blanch, H.W., 1983. The half‚Äêsaturation coefficient for dissolved oxygen: A dynamic method for its determination and its effect on dual species competition. Biotechnology and bioengineering, 25(2), pp.403-416.
1121	glucose +	0.31	Sphaerotilus natans	easy	whole cells	Lau, A.O., Strom, P.F. and Jenkins, D., 1984. Growth kinetics of Sphaerotilus natans and a floc former in pure and dual continuous culture. Journal (Water Pollution Control Federation), pp.41-51.
27	extradiol dioxygenase LigZ	67	Sphingobium	other	enzyme	Kuatsjah, E., Chen, H.M., Withers, S.G. and Eltis, L.D., 2017. Characterization of an extradiol dioxygenase involved in the catabolism
258	PcpA (2,6-dichlorohydroquinone 1,2-dioxygenase)	190	Sphingobium chlorophenolicum	other	enzyme	Machonkin, T. E., & Doerner, A. E. (2011). Substrate specificity of Sphingobium chlorophenolicum 2,6-dichlorohydroquinone 1,2-dioxygenase. Biochemistry, 50(41), 8899‚Äì8913. https://doi.org/10.1021/bi200855m
908	2,2',3-trihydroxybiphenyl dioxygenase (THBD-RW1)	830	Sphingomonas	other	enzyme	Fortin, P.D., Lo, A.T.F., Haro, M.A., Kaschabek, S.R., Reineke, W. and Eltis, L.D., 2005. Evolutionarily divergent extradiol dioxygenases possess higher specificities for polychlorinated biphenyl metabolites. Journal of bacteriology, 187(2), pp.415-421.
209	ketoglutarate-dependent (S)-dichlorprop dioxygenase	159	Sphingomonas herbicidovorans	other	enzyme	M√ºller, T.A., Fleischmann, T., van der Meer, J.R. and Kohler, H.P.E., 2006. Purification and characterization of two enantioselective Œ±-ketoglutarate-dependent dioxygenases, RdpA and SdpA, from Sphingomonas herbicidovorans MH. Appl. Environ. Microbiol., 72(7), pp.4853-4861.
988	protocatechuate 4,5-dioxygenase	162	Sphingomonas paucimobilis	other	enzyme	Barry, K.P. and Taylor, E.A., 2013. Characterizing the promiscuity of LigAB, a lignin catabolite degrading extradiol dioxygenase from Sphingomonas paucimobilis SYK-6. Biochemistry, 52(38), pp.6724-6736.
210	LigAB (protocatechuate 4,5-dioxygenase)	162	Sphingomonas paucimobilis	other	enzyme	Barry, K.P. and Taylor, E.A., 2013. Characterizing the promiscuity of LigAB, a lignin catabolite degrading extradiol dioxygenase from Sphingomonas paucimobilis SYK-6. Biochemistry, 52(38), pp.6724-6736.
730	LigAB, a Lignin CataboliteDegrading Extradiol Dioxygenase	162	Sphingomonas paucimobilis	other	enzyme	Barry, K.P. and Taylor, E.A., 2013. Characterizing the promiscuity of LigAB, a lignin catabolite degrading extradiol dioxygenase from Sphingomonas paucimobilis SYK-6. Biochemistry, 52(38), pp.6724-6736.
720	Glycolate oxidase	210	Spinacia oleracea	other	enzyme	Macheroux, P., Massey, V., Thiele, D.J. and Volokita, M., 1991. Expression of spinach glycolate oxidase in Saccharomyces cerevisiae: purification and characterization. Biochemistry, 30(18), pp.4612-4619.
927	Polyphenol oxidase activity (E.C. 1.14.18.1)	65	Spinacia oleracea	other	enzyme	Golbeck, J.H. and Cammarata, K.V., 1981. Spinach thylakoid polyphenol oxidase: isolation, activation, and properties of the native chloroplast enzyme. Plant Physiology, 67(5), pp.977-984.
942	glycolate oxidase	7	Spinacia oleracea	other	enzyme	Stenberg, K., Clausen, T., Lindqvist, Y. and Macheroux, P., 1995. Involvement of Tyr24 and Trp108 in substrate binding and substrate specificity of glycolate oxidase. European journal of biochemistry, 228(2), pp.408-416.
943	glycolate oxidase	70	Spinacia oleracea	other	enzyme	Stenberg, K., Clausen, T., Lindqvist, Y. and Macheroux, P., 1995. Involvement of Tyr24 and Trp108 in substrate binding and substrate specificity of glycolate oxidase. European journal of biochemistry, 228(2), pp.408-416.
379	Cholesterol Oxidase	300	Streptomyces	other	enzyme	Chen, L., Lyubimov, A.Y., Brammer, L., Vrielink, A. and Sampson, N.S., 2008. The binding and release of oxygen and hydrogen peroxide are directed by a hydrophobic tunnel in cholesterol oxidase. Biochemistry, 47(19), pp.5368-5377.
380	Cholesterol Oxidase	617	Streptomyces	other	enzyme	Chen, L., Lyubimov, A.Y., Brammer, L., Vrielink, A. and Sampson, N.S., 2008. The binding and release of oxygen and hydrogen peroxide are directed by a hydrophobic tunnel in cholesterol oxidase. Biochemistry, 47(19), pp.5368-5377.
207	(4-Hydroxyphenyl)pyruvate dioxygenase (HPPD)	69	Streptomyces avermitilis	other	enzyme	Johnson-Winters, K., Purpero, V.M., Kavana, M., Nelson, T. and Moran, G.R., 2003. (4-Hydroxyphenyl) pyruvate dioxygenase from Streptomyces avermitilis: the basis for ordered substrate addition. Biochemistry, 42(7), pp.2072-2080.
855	(4-hydroxyphenyl) pyruvate dioxygenase	69	Streptomyces avermitilis	other	enzyme	Johnson-Winters K, Purpero VM, Kavana M, Nelson T, Moran GR, 2003. (4-Hydroxyphenyl)pyruvate dioxygenase from Streptomyces avermitilis: The basis for ordered substrate addition, Biochemistry. 42(7):2072‚Äì2080.
717	L-glutamate oxidase	1860	Streptomyces endus	other	enzyme	B√ñHMER, A., M√úLLER, A., PASSARGE, M., LIEBS, P., HONECK, H. and M√úLLER, H.G., 1989. A novel l‚Äêglutamate oxidase from Streptomyces endus: Purification and properties. European Journal of Biochemistry, 182(2), pp.327-332.
958	D-Amino Acid Oxidase	6	Sus scrofa	other	enzyme	Fitzpatrick, P.F. and Massey, V., 1982. The kinetic mechanism of D-amino acid oxidase with D-alpha-aminobutyrate as substrate. Effect of enzyme concentration on the kinetics. Journal of Biological Chemistry, 257(21), pp.12916-12923.
959	D-Amino Acid Oxidase	150	Sus scrofa	other	enzyme	Curti, B., Ronchi, S. and Simonetta, M.P., 1992. D-and L-amino acid oxidases. Chemistry and biochemistry of flavoenzymes.
960	D-Amino Acid Oxidase	600	Sus scrofa	other	enzyme	Curti, B., Ronchi, S. and Simonetta, M.P., 1992. D-and L-amino acid oxidases. Chemistry and biochemistry of flavoenzymes.
961	D-Amino Acid Oxidase	3400	Sus scrofa	other	enzyme	Curti, B., Ronchi, S. and Simonetta, M.P., 1992. D-and L-amino acid oxidases. Chemistry and biochemistry of flavoenzymes.
962	D-Amino Acid Oxidase	4400	Sus scrofa	other	enzyme	Fitzpatrick, P.F. and Massey, V., 1982. Thiazolidine-2-carboxylic acid, an adduct of cysteamine and glyoxylate, as a substrate for D-amino acid oxidase. Journal of Biological Chemistry, 257(3), pp.1166-1171.
963	D-Amino Acid Oxidase	3300	Sus scrofa	other	enzyme	Fitzpatrick, P.F. and Massey, V., 1982. Thiazolidine-2-carboxylic acid, an adduct of cysteamine and glyoxylate, as a substrate for D-amino acid oxidase. Journal of Biological Chemistry, 257(3), pp.1166-1171.
964	D-Amino Acid Oxidase	2400	Sus scrofa	other	enzyme	Fitzpatrick, P.F. and Massey, V., 1982. Thiazolidine-2-carboxylic acid, an adduct of cysteamine and glyoxylate, as a substrate for D-amino acid oxidase. Journal of Biological Chemistry, 257(3), pp.1166-1171.
965	D-Amino Acid Oxidase	870	Sus scrofa	other	enzyme	Fitzpatrick, P.F. and Massey, V., 1982. Thiazolidine-2-carboxylic acid, an adduct of cysteamine and glyoxylate, as a substrate for D-amino acid oxidase. Journal of Biological Chemistry, 257(3), pp.1166-1171.
966	D-Amino Acid Oxidase	1500	Sus scrofa	other	enzyme	Fitzpatrick, P.F. and Massey, V., 1982. Thiazolidine-2-carboxylic acid, an adduct of cysteamine and glyoxylate, as a substrate for D-amino acid oxidase. Journal of Biological Chemistry, 257(3), pp.1166-1171.
967	D-Amino Acid Oxidase	1400	Sus scrofa	other	enzyme	Fitzpatrick, P.F. and Massey, V., 1982. Thiazolidine-2-carboxylic acid, an adduct of cysteamine and glyoxylate, as a substrate for D-amino acid oxidase. Journal of Biological Chemistry, 257(3), pp.1166-1171.
968	D-Amino Acid Oxidase	590	Sus scrofa	other	enzyme	Fitzpatrick, P.F. and Massey, V., 1982. Thiazolidine-2-carboxylic acid, an adduct of cysteamine and glyoxylate, as a substrate for D-amino acid oxidase. Journal of Biological Chemistry, 257(3), pp.1166-1171.
969	D-Amino Acid Oxidase	1250	Sus scrofa	other	enzyme	Fitzpatrick, P.F. and Massey, V., 1982. Thiazolidine-2-carboxylic acid, an adduct of cysteamine and glyoxylate, as a substrate for D-amino acid oxidase. Journal of Biological Chemistry, 257(3), pp.1166-1171.
316	cytochrome oxidase a3 (431,445)	2.8	Sus scrofa	terminal	enzyme	Meyer, D.J. and Jones, C.W., 1973. Reactivity with oxygen of bacterial cytochrome oxidases a1, aa3 and o. FEBS letters, 33(1), pp.101-105.
365	D-amino-acid oxidase (EC 1.4.3.3, DAAO)	150	Sus scrofa	other	enzyme	Pollegioni, Loredano, Bernd Langkau, Wilhelm Tischer, Sandro Ghisla, and Mirella S. Pilone. "Kinetic mechanism of D-amino acid oxidases from Rhodotorula gracilis and Trigonopsis variabilis." Journal of Biological Chemistry 268, no. 19 (1993): 13850-13857.
804	d-amino acid oxidase (Y228L/R283G)	170	Sus scrofa	other	enzyme	Trimmer, E.E., Wanninayake, U.S. and Fitzpatrick, P.F., 2017. Mechanistic studies of an amine oxidase derived from d-amino acid oxidase. Biochemistry, 56(14), pp.2024-2030.
1014	a3-type cytochrome c oxidase	0.85	Synechocystis	terminal	enzyme	Peschek, G.A., Alge, D., Fromwald, S. and Mayer, B., 1995. Transient accumulation of heme O (cytochrome o) in the cytoplasmic membrane of semi-anaerobic Anacystis nidulans: evidence for oxygenase-catalyzed heme O/A transformation. Journal of Biological Chemistry, 270(46), pp.27937-27941.
1015	o3-type cytochome c oxidase	0.35	Synechocystis	terminal	enzyme	Peschek, G.A., Alge, D., Fromwald, S. and Mayer, B., 1995. Transient accumulation of heme O (cytochrome o) in the cytoplasmic membrane of semi-anaerobic Anacystis nidulans: evidence for oxygenase-catalyzed heme O/A transformation. Journal of Biological Chemistry, 270(46), pp.27937-27941.
331	cytochrome c oxidase (Cox)	1	Synechocystis	terminal	enzyme	Pils, D. and Schmetterer, G., 2001. Characterization of three bioenergetically active respiratory terminal oxidases in the cyanobacterium Synechocystis sp. strain PCC 6803. FEMS Microbiology Letters, 203(2), pp.217-222.
332	quinol oxidase (Cyd)	0.35	Synechocystis	terminal	enzyme	Pils, D. and Schmetterer, G., 2001. Characterization of three bioenergetically active respiratory terminal oxidases in the cyanobacterium Synechocystis sp. strain PCC 6803. FEMS Microbiology Letters, 203(2), pp.217-222.
199	Phenylacetone monooxygenase (PAMO)	10	Thermobifida fusca	other	enzyme	Torres Pazmi√±o, D.E., Baas, B.J., Janssen, D.B. and Fraaije, M.W., 2008. Kinetic mechanism of phenylacetone monooxygenase from Thermobifida fusca. Biochemistry, 47(13), pp.4082-4093.
695	NADH oxidase	85	Thermotoga hypogea	other	enzyme	Yang, X. and Ma, K., 2005. Purification and characterization of an NADH oxidase from extremely thermophilic anaerobic bacterium Thermotoga hypogea. Archives of microbiology, 183(5), pp.331-337.
693	NADH oxidase	43	Thermotoga maritima	other	enzyme	Yang, X. and Ma, K., 2007. Characterization of an exceedingly active NADH oxidase from the anaerobic hyperthermophilic bacterium Thermotoga maritima. Journal of bacteriology, 189(8), pp.3312-3317.
768	protocatechuate 3,4-dioxygenase	38	Thiobacillus	other	enzyme	Durham, D.R., Stirling, L.A. and Ornston, L.N., 1980. Intergeneric evolutionary homology revealed by the study of protocatechuate 3, 4-dioxygenase from Azotobacter vinelandii. Biochemistry, 19(1), pp.149-155.
830	Polyphenol oxidase (tyrosinase) (monophenol, o-diphenol; oxygen-oxidoreductase; EC 1.14.18.1; PPO)	14.5	mushroom	other	enzyme	Munoz-Munoz, J.L., Garcia-Molina, F., Molina-Alarcon, M., Tudela, J., Garcia-Canovas, F. and Rodriguez-Lopez, J.N., 2008. Kinetic characterization of the enzymatic and chemical oxidation of the catechins in green tea. Journal of agricultural and food chemistry, 56(19), pp.9215-9224.
831	Polyphenol oxidase (tyrosinase) (monophenol, o-diphenol; oxygen-oxidoreductase; EC 1.14.18.1; PPO)	30.2	mushroom	other	enzyme	Munoz-Munoz, J.L., Garcia-Molina, F., Molina-Alarcon, M., Tudela, J., Garcia-Canovas, F. and Rodriguez-Lopez, J.N., 2008. Kinetic characterization of the enzymatic and chemical oxidation of the catechins in green tea. Journal of agricultural and food chemistry, 56(19), pp.9215-9224.
832	Polyphenol oxidase (tyrosinase) (monophenol, o-diphenol; oxygen-oxidoreductase; EC 1.14.18.1; PPO)	1.43	mushroom	other	enzyme	Munoz-Munoz, J.L., Garcia-Molina, F., Molina-Alarcon, M., Tudela, J., Garcia-Canovas, F. and Rodriguez-Lopez, J.N., 2008. Kinetic characterization of the enzymatic and chemical oxidation of the catechins in green tea. Journal of agricultural and food chemistry, 56(19), pp.9215-9224.
833	Polyphenol oxidase (tyrosinase) (monophenol, o-diphenol; oxygen-oxidoreductase; EC 1.14.18.1; PPO)	0.78	mushroom	other	enzyme	Munoz-Munoz, J.L., Garcia-Molina, F., Molina-Alarcon, M., Tudela, J., Garcia-Canovas, F. and Rodriguez-Lopez, J.N., 2008. Kinetic characterization of the enzymatic and chemical oxidation of the catechins in green tea. Journal of agricultural and food chemistry, 56(19), pp.9215-9224.
834	Polyphenol oxidase (tyrosinase) (monophenol, o-diphenol; oxygen-oxidoreductase; EC 1.14.18.1; PPO)	0.65	mushroom	other	enzyme	Munoz-Munoz, J.L., Garcia-Molina, F., Molina-Alarcon, M., Tudela, J., Garcia-Canovas, F. and Rodriguez-Lopez, J.N., 2008. Kinetic characterization of the enzymatic and chemical oxidation of the catechins in green tea. Journal of agricultural and food chemistry, 56(19), pp.9215-9224.
835	Polyphenol oxidase (tyrosinase) (monophenol, o-diphenol; oxygen-oxidoreductase; EC 1.14.18.1; PPO)	15.4	mushroom	other	enzyme	Munoz-Munoz, J.L., Garcia-Molina, F., Molina-Alarcon, M., Tudela, J., Garcia-Canovas, F. and Rodriguez-Lopez, J.N., 2008. Kinetic characterization of the enzymatic and chemical oxidation of the catechins in green tea. Journal of agricultural and food chemistry, 56(19), pp.9215-9224.
836	Polyphenol oxidase (tyrosinase) (monophenol, o-diphenol; oxygen-oxidoreductase; EC 1.14.18.1; PPO)	30.7	mushroom	other	enzyme	Munoz-Munoz, J.L., Garcia-Molina, F., Molina-Alarcon, M., Tudela, J., Garcia-Canovas, F. and Rodriguez-Lopez, J.N., 2008. Kinetic characterization of the enzymatic and chemical oxidation of the catechins in green tea. Journal of agricultural and food chemistry, 56(19), pp.9215-9224.
837	Polyphenol oxidase (tyrosinase) (monophenol, o-diphenol; oxygen-oxidoreductase; EC 1.14.18.1; PPO)	1.73	mushroom	other	enzyme	Munoz-Munoz, J.L., Garcia-Molina, F., Molina-Alarcon, M., Tudela, J., Garcia-Canovas, F. and Rodriguez-Lopez, J.N., 2008. Kinetic characterization of the enzymatic and chemical oxidation of the catechins in green tea. Journal of agricultural and food chemistry, 56(19), pp.9215-9224.
838	Polyphenol oxidase (tyrosinase) (monophenol, o-diphenol; oxygen-oxidoreductase; EC 1.14.18.1; PPO)	1	mushroom	other	enzyme	Munoz-Munoz, J.L., Garcia-Molina, F., Molina-Alarcon, M., Tudela, J., Garcia-Canovas, F. and Rodriguez-Lopez, J.N., 2008. Kinetic characterization of the enzymatic and chemical oxidation of the catechins in green tea. Journal of agricultural and food chemistry, 56(19), pp.9215-9224.
839	Polyphenol oxidase (tyrosinase) (monophenol, o-diphenol; oxygen-oxidoreductase; EC 1.14.18.1; PPO)	0.91	mushroom	other	enzyme	Munoz-Munoz, J.L., Garcia-Molina, F., Molina-Alarcon, M., Tudela, J., Garcia-Canovas, F. and Rodriguez-Lopez, J.N., 2008. Kinetic characterization of the enzymatic and chemical oxidation of the catechins in green tea. Journal of agricultural and food chemistry, 56(19), pp.9215-9224.
1064	glycerol	14	Torulopsis utilis	hard	whole cells	Button, D.K. and Garver, J.C., 1966. Continuous culture of Torulopsis utilis: a kinetic study of oxygen limited growth. Microbiology, 45(2), pp.195-204.
468	Pyranose 2-oxidase (P2O; EC 1.1.3.10)	90	Trametes multicolor	other	enzyme	Leitner, C., Volc, J. and Haltrich, D., 2001. Purification and characterization of pyranose oxidase from the white rot fungus Trametes multicolor. Applied and Environmental Microbiology, 67(8), pp.3636-3644.
651	Pyranose 2-oxidase (P2O, pyranose:oxygen 2-oxidoreductase, EC 1.13.10)	21	Trametes multicolor	other	enzyme	Sucharitakul, J., Wongnate, T. and Chaiyen, P., 2010. Kinetic isotope effects on the noncovalent flavin mutant protein of pyranose 2-oxidase reveal insights into the flavin reduction mechanism. Biochemistry, 49(17), pp.3753-3765.
659	pyranose oxidase (P2O, E.C. 1.1.3.10)	460	Trametes multicolor	other	enzyme	Decamps, K., Joye, I.J., Haltrich, D., Nicolas, J., Courtin, C.M. and Delcour, J.A., 2012. Biochemical characteristics of Trametes multicolor pyranose oxidase and Aspergillus niger glucose oxidase and implications for their functionality in wheat flour dough. Food chemistry, 131(4), pp.1485-1492.
646	pyranose 2-oxidase (P2O, pyranose:oxygen 2-oxidoreductase, E.C. 1.1.3.10)	110	Trametes multicolor	other	enzyme	Sukyai, P., Reziƒá, T., Lorenz, C., Mueangtoom, K., Lorenz, W., Haltrich, D. and Ludwig, R., 2008. Comparing soluble and co-immobilized catalysts for 2-ketoaldose production by pyranose 2-oxidase and auxiliary enzymes. Journal of biotechnology, 135(3), pp.281-290.
215	Pyranose 2-oxidase (POx)	46	Trametes ochracea	other	enzyme	Prongjit, M., Sucharitakul, J., Wongnate, T., Haltrich, D. and Chaiyen, P., 2009. Kinetic mechanism of pyranose 2-oxidase from Trametes multicolor. Biochemistry, 48(19), pp.4170-4180.
216	Pyranose 2-oxidase (POx)	40	Trametes ochracea	other	enzyme	Brugger, D., Krondorfer, I., Shelswell, C., Huber-Dittes, B., Haltrich, D. and Peterbauer, C.K., 2014. Engineering pyranose 2-oxidase for modified oxygen reactivity. PloS one, 9(10), p.e109242.
217	Pyranose 2-oxidase (POx)	98	Trametes ochracea	other	enzyme	Brugger, D., Krondorfer, I., Shelswell, C., Huber-Dittes, B., Haltrich, D. and Peterbauer, C.K., 2014. Engineering pyranose 2-oxidase for modified oxygen reactivity. PloS one, 9(10), p.e109242.
218	Pyranose 2-oxidase (POx)	82	Trametes ochracea	other	enzyme	Brugger, D., Krondorfer, I., Shelswell, C., Huber-Dittes, B., Haltrich, D. and Peterbauer, C.K., 2014. Engineering pyranose 2-oxidase for modified oxygen reactivity. PloS one, 9(10), p.e109242.
219	Pyranose 2-oxidase (POx)	92	Trametes ochracea	other	enzyme	Brugger, D., Krondorfer, I., Shelswell, C., Huber-Dittes, B., Haltrich, D. and Peterbauer, C.K., 2014. Engineering pyranose 2-oxidase for modified oxygen reactivity. PloS one, 9(10), p.e109242.
220	Pyranose 2-oxidase (POx)	130	Trametes ochracea	other	enzyme	Brugger, D., Krondorfer, I., Shelswell, C., Huber-Dittes, B., Haltrich, D. and Peterbauer, C.K., 2014. Engineering pyranose 2-oxidase for modified oxygen reactivity. PloS one, 9(10), p.e109242.
221	Pyranose 2-oxidase (P2O)	176	Trametes ochracea	other	enzyme	Brugger, D., Krondorfer, I., Shelswell, C., Huber-Dittes, B., Haltrich, D. and Peterbauer, C.K., 2014. Engineering pyranose 2-oxidase for modified oxygen reactivity. PloS one, 9(10), p.e109242.
978	Pyranose 2-Oxidase	40	Trametes ochraea	other	enzyme	Rungsrisuriyachai, K., 2010. On the Catalytic Roles of HIS351, ASN510, and HIS466 in Choline Oxidase and the Kinetic Mechanism of Pyranose 2-Oxidase. PhD Georgia State University
979	Pyranose 2-Oxidase	100	Trametes ochraea	other	enzyme	Rungsrisuriyachai, K., 2010. On the Catalytic Roles of HIS351, ASN510, and HIS466 in Choline Oxidase and the Kinetic Mechanism of Pyranose 2-Oxidase. PhD Georgia State University
980	Pyranose 2-Oxidase	100	Trametes ochraea	other	enzyme	Rungsrisuriyachai, K., 2010. On the Catalytic Roles of HIS351, ASN510, and HIS466 in Choline Oxidase and the Kinetic Mechanism of Pyranose 2-Oxidase. PhD Georgia State University
981	Pyranose 2-Oxidase	50	Trametes ochraea	other	enzyme	Rungsrisuriyachai, K., 2010. On the Catalytic Roles of HIS351, ASN510, and HIS466 in Choline Oxidase and the Kinetic Mechanism of Pyranose 2-Oxidase. PhD Georgia State University
647	Laccase LAP2 (benzenediol : oxygen oxidoreductases ; EC1.10.3.2	410	Trametes pubescens	other	enzyme	Galhaup, C., Goller, S., Peterbauer, C.K., Strauss, J. and Haltrich, D., 2002. Characterization of the major laccase isoenzyme from Trametes pubescens and regulation of its synthesis by metal ionsaaThe GenBank accession numbers for the lap2 and lap1a genes reported in this paper are AF414807 and AF414808, respectively. Microbiology, 148(7), pp.2159-2169.
861	laccase (LAC; EC 1.10.3.2)	410	Trametes pubescens	other	enzyme	Van Hecke, W., Bhagwat, A., Ludwig, R., Dewulf, J., Haltrich, D. and Van Langenhove, H., 2009. Kinetic modeling of a bi‚Äêenzymatic system for efficient conversion of lactose to lactobionic acid. Biotechnology and bioengineering, 102(5), pp.1475-1482.
469	laccase	28.4131	Trametes versicolor	other	enzyme	≈ûeng√∂r, M. and Akta≈ü, N., 2009. A kinetic model development for phenol removal via enzymatic polymerization. Hacettepe Journal of Biology and Chemistry, 37(4), pp.295-301.
626	Laccase (benzendiol: oxygen oxidoreductase; E.C. 1.10.3.2)	46	Trametes versicolor	other	enzyme	Tu≈°ek, A.J., Ti≈°ma, M., Bregoviƒá, V., Ptiƒçar, A., Kurtanjek, ≈Ω. and Zeliƒá, B., 2013. Enhancement of phenolic compounds oxidation using laccase from Trametes versicolor in a microreactor. Biotechnology and bioprocess engineering, 18(4), pp.686-696.
390	Laccase TvL	46	Trametes villosa	other	enzyme	Xu, F., 2001. Dioxygen reactivity of laccase. Applied biochemistry and biotechnology, 95(2), pp.125-133.
395	Laccase TvL	39	Trametes villosa	other	enzyme	Xu, F., 2001. Dioxygen reactivity of laccase. Applied biochemistry and biotechnology, 95(2), pp.125-133.
952	laccase SP504 (EC 1.10.3.2US-1999-00091)	90	Trametes villosa	other	enzyme	Wang, Y., 2001. Oxygen kinetics in the laccase-catalyzed removal of cresols and phenol from water. PhD thesis University of Windsor
953	laccase SP504 (EC 1.10.3.2US-1999-00091)	66	Trametes villosa	other	enzyme	Wang, Y., 2001. Oxygen kinetics in the laccase-catalyzed removal of cresols and phenol from water. PhD thesis University of Windsor
954	laccase SP504 (EC 1.10.3.2US-1999-00091)	81	Trametes villosa	other	enzyme	Wang, Y., 2001. Oxygen kinetics in the laccase-catalyzed removal of cresols and phenol from water. PhD thesis University of Windsor
955	laccase SP504 (EC 1.10.3.2US-1999-00091)	44	Trametes villosa	other	enzyme	Wang, Y., 2001. Oxygen kinetics in the laccase-catalyzed removal of cresols and phenol from water. PhD thesis University of Windsor
956	laccase SP504 (EC 1.10.3.2US-1999-00091)	93	Trametes villosa	other	enzyme	Modaressi, K., 2007. Enzyme catalyzed polymerization and removal of bisphenol A from wastewater with laccase (Doctoral dissertation, University of Windsor).
957	laccase SP504 (EC 1.10.3.2US-1999-00091)	66	Trametes villosa	other	enzyme	Modaressi, K., 2007. Enzyme catalyzed polymerization and removal of bisphenol A from wastewater with laccase (Doctoral dissertation, University of Windsor).
899	Polyphenoloxidase	140	Trarnetes versicolor	other	enzyme	Lacki, K. and Duvnjak, Z., 1996. Modeling the enzymatic transformation of 3, 5‚Äêdimethoxy, 4‚Äêhydroxy cinnamic acid by polyphenoloxidase from the white‚Äêrot fungus Trametes versicolor. Biotechnology and bioengineering, 51(3), pp.249-259.
568	HIF prolyl hydroxylase (TaPHD, Uniprot ID: I6QVT6),	400	Trichoplax adhaerens	other	enzyme	Lippl, K., Boleininger, A., McDonough, M.A., Abboud, M.I., Tarhonskaya, H., Chowdhury, R., Loenarz, C. and Schofield, C.J., 2018. Born to sense: biophysical analyses of the oxygen sensing prolyl hydroxylase from the simplest animal Trichoplax adhaerens. Hypoxia, 6, p.57.
462	phenol-hydroxylase	54.213	Trichosporon cutaneuim	other	enzyme	Neujahr, H.Y. and Gaal, A., 1973. Phenol hydroxylase from yeast: purification and properties of the enzyme from Trichosporon cutaneum. European journal of biochemistry, 35(2), pp.386-400.
501	anthranilate hydroxylase (EC 1.14.12.2	230	Trichosporon cutaneum	other	enzyme	Powlowski, J., Massey, V. and Ballou, D.P., 1989. Reactions of anthranilate hydroxylase with salicylate, a nonhydroxylated substrate analogue: steady state and rapid reaction kinetics. Journal of Biological Chemistry, 264(10), pp.5606-5612.
880	phehnol hyroxylase (EC 1.14.13.7)	66	Trichosporon cutaneun	other	enzyme	Detmer, K. and Massey, V., 1984. Effect of monovalent anions on the mechanism of phenol hydroxylase. Journal of Biological Chemistry, 259(18), pp.11265-11272.
359	D-amino-acid oxidase (EC 1.4.3.3, DAAO)	800	Trigonopsis uariabilis	other	enzyme	Pollegioni, Loredano, Bernd Langkau, Wilhelm Tischer, Sandro Ghisla, and Mirella S. Pilone. "Kinetic mechanism of D-amino acid oxidases from Rhodotorula gracilis and Trigonopsis variabilis." Journal of Biological Chemistry 268, no. 19 (1993): 13850-13857.
360	D-amino-acid oxidase (EC 1.4.3.3, DAAO)	160	Trigonopsis uariabilis	other	enzyme	Pollegioni, Loredano, Bernd Langkau, Wilhelm Tischer, Sandro Ghisla, and Mirella S. Pilone. "Kinetic mechanism of D-amino acid oxidases from Rhodotorula gracilis and Trigonopsis variabilis." Journal of Biological Chemistry 268, no. 19 (1993): 13850-13857.
361	D-amino-acid oxidase (EC 1.4.3.3, DAAO)	5200	Trigonopsis uariabilis	other	enzyme	Pollegioni, Loredano, Bernd Langkau, Wilhelm Tischer, Sandro Ghisla, and Mirella S. Pilone. "Kinetic mechanism of D-amino acid oxidases from Rhodotorula gracilis and Trigonopsis variabilis." Journal of Biological Chemistry 268, no. 19 (1993): 13850-13857.
362	D-amino-acid oxidase (EC 1.4.3.3, DAAO)	700	Trigonopsis uariabilis	other	enzyme	Pollegioni, Loredano, Bernd Langkau, Wilhelm Tischer, Sandro Ghisla, and Mirella S. Pilone. "Kinetic mechanism of D-amino acid oxidases from Rhodotorula gracilis and Trigonopsis variabilis." Journal of Biological Chemistry 268, no. 19 (1993): 13850-13857.
363	D-amino-acid oxidase (EC 1.4.3.3, DAAO)	170	Trigonopsis uariabilis	other	enzyme	Pollegioni, Loredano, Bernd Langkau, Wilhelm Tischer, Sandro Ghisla, and Mirella S. Pilone. "Kinetic mechanism of D-amino acid oxidases from Rhodotorula gracilis and Trigonopsis variabilis." Journal of Biological Chemistry 268, no. 19 (1993): 13850-13857.
364	D-amino-acid oxidase (EC 1.4.3.3, DAAO)	4100	Trigonopsis uariabilis	other	enzyme	Pollegioni, Loredano, Bernd Langkau, Wilhelm Tischer, Sandro Ghisla, and Mirella S. Pilone. "Kinetic mechanism of D-amino acid oxidases from Rhodotorula gracilis and Trigonopsis variabilis." Journal of Biological Chemistry 268, no. 19 (1993): 13850-13857.
982	D-amino acid oxidase	720	Trigonopsis variabilis	other	enzyme	Schr√§der, T. and Andreesen, J.R., 1996. Properties and chemical modification of D-amino acid oxidase from Trigonopsis variabilis. Archives of microbiology, 165(1), pp.41-47.
853.1	D-amino acid oxidase	3000	Trigonopsis variabilis	other	enzyme	Pollegioni L, Langkau B, Tischer W, Ghisla S, Pilone MS, 1993. Kinetic mechanism of D-amino acid oxidases from Rhodotorula gracilis and Trigonopsis variabilis, J.Biol. Chem. 268(19):13850‚Äì13857
566	trypanosomal alternative oxidase (TAO)	12.6	Trypanosoma bruce	other	enzyme	Young, L., 2014. Structure, function and mechanism of the alternative oxidases (Doctoral dissertation, University of Sussex). Young, L., May, B., Pendlebury-Watt, A., Shearman, J., Elliott, C., Albury, M.S., Shiba, T., Inaoka, D.K., Harada, S., Kita, K. and Moore, A.L., 2014. Probing the ubiquinol-binding site of recombinant Sauromatum guttatum alternative oxidase expressed in E. coli membranes t…
1003	salicylhydroxamic acid (SHAM) sensitive terminal oxidase	0.85	Trypanosoma mega	terminal	enzyme	HILL, G.C. and DEGN, H., 1977. Steady‚ÄêState Oxvgen Kinetics of Terminal Oxidases in Trypanosoma mega. The Journal of protozoology, 24(4), pp.563-565.
1004	salicylhydroxamic acid (SHAM) insensitive terminal oxidase	0.1	Trypanosoma mega	terminal	enzyme	HILL, G.C. and DEGN, H., 1977. Steady‚ÄêState Oxvgen Kinetics of Terminal Oxidases in Trypanosoma mega. The Journal of protozoology, 24(4), pp.563-565.
708	L-alpha-glycerophosphate oxidae	2.6	Trypanosoma rhodesiense	other	enzyme	Hill, G.C. and Degn, H., 1979. CHARACTERIZATION OF THE STEADY STATE OXYGEN KINETICS OF TERMINAL OXIDASES IN TRYPANOSOMA RHODESIENSE. In Biochemical and Clinical Aspects of Oxygen (pp. 405-420). Academic Press.
1025	NA	0.25	Trypanosoma rhodesiense	easy	whole cells	Hill, G.C. and Degn, H., 1979. CHARACTERIZATION OF THE STEADY STATE OXYGEN KINETICS OF TERMINAL OXIDASES IN TRYPANOSOMA RHODESIENSE. In Biochemical and Clinical Aspects of Oxygen (pp. 405-420). Academic Press.
551	Lipoxygenases (ALOX-isoform tupALOX15a)	18.5	Tupaia belangeri	other	enzyme	Sch√§fer, M., Fan, Y., Gu, T., Heydeck, D., Stehling, S., Ivanov, I., Yao, Y.G. and Kuhn, H., 2020. The lipoxygenase pathway of Tupaia belangeri representing Scandentia. Genomic multiplicity and functional characterization of the ALOX15 orthologs in the tree shrew. Biochimica et Biophysica Acta (BBA)-Molecular and Cell Biology of Lipids, 1865(2), p.158550.
552	Lipoxygenases (ALOX-isoform tupALOX15c)	87.4	Tupaia belangeri	other	enzyme	Sch√§fer, M., Fan, Y., Gu, T., Heydeck, D., Stehling, S., Ivanov, I., Yao, Y.G. and Kuhn, H., 2020. The lipoxygenase pathway of Tupaia belangeri representing Scandentia. Genomic multiplicity and functional characterization of the ALOX15 orthologs in the tree shrew. Biochimica et Biophysica Acta (BBA)-Molecular and Cell Biology of Lipids, 1865(2), p.158550.
1002	succinate	4.3	unidentified	easy	whole cells	Devol, A.H., 1978. Bacterial oxygen uptake kinetics as related to biological processes in oxygen deficient zones of the oceans. Deep Sea Research, 25(2), pp.137-146.
1015	l-lactate	0.35	Veillonella alcalescens	easy	whole cells	Gerritse, J., Schut, F.R.I.T.S. and Gottschal, J.C., 1992. Modelling of mixed chemostat cultures of an aerobic bacterium, Comamonas testosteroni, and an anaerobic bacterium, Veillonella alcalescens: comparison with experimental data. Applied and Environmental Microbiology, 58(5), pp.1466-1476.
1098	l-lactate	400	Veillonella alcalescens	vhard	whole cells	Gerritse, J., Schut, F.R.I.T.S. and Gottschal, J.C., 1992. Modelling of mixed chemostat cultures of an aerobic bacterium, Comamonas testosteroni, and an anaerobic bacterium, Veillonella alcalescens: comparison with experimental data. Applied and Environmental Microbiology, 58(5), pp.1466-1476.
1014	succinate	1.6	Vibrio anguillarum	easy	whole cells	Devol, A.H., 1978. Bacterial oxygen uptake kinetics as related to biological processes in oxygen deficient zones of the oceans. Deep Sea Research, 25(2), pp.137-146.
745	Ascorbate-N,N,N‚Ä≤,N‚Ä≤-tetramethylphenylenediamine (TMPD) oxidase	10.6	Vibrio natriegens	other	enzyme	Weston, J.A., Collins, P.A. and Knowles, C.J., 1974. The respiratory system of the marine bacterium Beneckea natriegens. II. Terminal branching of respiration to oxygen and resistance to inhibition by cyanide. Biochimica et Biophysica Acta (BBA)-Bioenergetics, 368(2), pp.148-157.
746	lactate oxidase	3	Vibrio natriegens	other	enzyme	Weston, J.A., Collins, P.A. and Knowles, C.J., 1974. The respiratory system of the marine bacterium Beneckea natriegens. II. Terminal branching of respiration to oxygen and resistance to inhibition by cyanide. Biochimica et Biophysica Acta (BBA)-Bioenergetics, 368(2), pp.148-157.
1027	glucose	0.1825	Vibrio natriegens	easy	whole cells	Linton, J.D., Bull, A.T. and Harrison, D.E., 1977. Determination of the apparent K m for oxygen of Beneckea natriegens using the respirograph technique. Archives of Microbiology, 114(2), pp.111-113.
1028	glucose + formate	0.166	Vibrio natriegens	easy	whole cells	Linton, J.D., Bull, A.T. and Harrison, D.E., 1977. Determination of the apparent K m for oxygen of Beneckea natriegens using the respirograph technique. Archives of Microbiology, 114(2), pp.111-113.
892	alternative oxidase (AOX)	12.3	Vigna radiata	other	enzyme	Ribas-Carbo, M., Berry, J.A., Azcon-Bieto, J. and Siedow, J.N., 1994. The reaction of the plant mitochondrial cyanide-resistant alternative oxidase with oxygen. Biochimica et Biophysica Acta (BBA)-Bioenergetics, 1188(3), pp.205-212.
893	alternative oxidase (AOX)	9.9	Vigna radiata	other	enzyme	Ribas-Carbo, M., Berry, J.A., Azcon-Bieto, J. and Siedow, J.N., 1994. The reaction of the plant mitochondrial cyanide-resistant alternative oxidase with oxygen. Biochimica et Biophysica Acta (BBA)-Bioenergetics, 1188(3), pp.205-212.
894	alternative oxidase (AOX)	25.2	Vigna radiata	other	enzyme	Ribas-Carbo, M., Berry, J.A., Azcon-Bieto, J. and Siedow, J.N., 1994. The reaction of the plant mitochondrial cyanide-resistant alternative oxidase with oxygen. Biochimica et Biophysica Acta (BBA)-Bioenergetics, 1188(3), pp.205-212.
657	Urate oxidase (urate: oxygen oxidoreductase, EC 1.7.3.3)	29	Vigna unguiculata	other	enzyme	Rainbird, R.M. and Atkins, C.A., 1981. Purification and some properties of urate oxidase from nitrogen-fixing nodules of cowpea. Biochimica et Biophysica Acta (BBA)-Enzymology, 659(1), pp.132-140.
1018	"terminal oxidase"	0.1	Vigna unguiculata	terminal	enzyme	Rawsthorne, S. and Larue, T.A., 1986. Metabolism under microaerobic conditions of mitochondria from cowpea nodules. Plant Physiology, 81(4), pp.1097-1102.
627	catechol oxidase	500	Vitis vinifera	other	enzyme	Lerner, H.R. and Mayer, A.M., 1976. Reaction mechanism of grape catechol oxidase‚Äîa kinetic study. Phytochemistry, 15(1), pp.57-60.
945	Nitronate monooxygenase (NMO, E.C. 1.13.12.16)	80	Williopsis saturnus	other	enzyme	Smitherman, C.L., 2015. Biochemical and Mechanistic Studies of Nitronate Monooxygenase and Roles of Histidine Residues in Select Flavoprotein Oxidases.
946	Nitronate monooxygenase (NMO, E.C. 1.13.12.16)	9	Williopsis saturnus	other	enzyme	Smitherman, C.L., 2015. Biochemical and Mechanistic Studies of Nitronate Monooxygenase and Roles of Histidine Residues in Select Flavoprotein Oxidases.
921	Gentisate 1,2-dioxygenase (GDO, EC1.13.11.4)	19.2	Xanthobacter polyaromaticivorans	other	enzyme	Hirano, S.I., Morikawa, M., Takano, K., Imanaka, T. and Kanaya, S., 2007. Gentisate 1, 2-dioxygenase from Xanthobacter polyaromaticivorans 127W. Bioscience, biotechnology, and biochemistry, pp.0612070192-0612070192.
229	Tryptophan 2,3-dioxygenase (TDO)	119	Xanthomonas campestris	other	enzyme	Thackray, S.J., Bruckmann, C., Anderson, J.R., Campbell, L.P., Xiao, R., Zhao, L., Mowat, C.G., Forouhar, F., Tong, L. and Chapman, S.K., 2008. Histidine 55 of tryptophan 2, 3-dioxygenase is not an active site base but regulates catalysis by controlling substrate binding. Biochemistry, 47(40), pp.10677-10684.
230	Tryptophan 2,3-dioxygenase (TDO)	45.7	Xanthomonas campestris	other	enzyme	Thackray, S.J., Bruckmann, C., Anderson, J.R., Campbell, L.P., Xiao, R., Zhao, L., Mowat, C.G., Forouhar, F., Tong, L. and Chapman, S.K., 2008. Histidine 55 of tryptophan 2, 3-dioxygenase is not an active site base but regulates catalysis by controlling substrate binding. Biochemistry, 47(40), pp.10677-10684.
231	Tryptophan 2,3-dioxygenase (TDO)	99	Xanthomonas campestris	other	enzyme	Thackray, S.J., Bruckmann, C., Anderson, J.R., Campbell, L.P., Xiao, R., Zhao, L., Mowat, C.G., Forouhar, F., Tong, L. and Chapman, S.K., 2008. Histidine 55 of tryptophan 2, 3-dioxygenase is not an active site base but regulates catalysis by controlling substrate binding. Biochemistry, 47(40), pp.10677-10684.
333	cytochrome oxidase 0 (415,431)	2.8	Xanthomonas hyacinthi	terminal	enzyme	Meyer, D.J. and Jones, C.W., 1973. Reactivity with oxygen of bacterial cytochrome oxidases a1, aa3 and o. FEBS letters, 33(1), pp.101-105.
1113	glucose +	0.69	Zoogloea ramigera	easy	whole cells	Beyenal, H. and Tanyola√ß, A., 1997. A combined growth model of Zoogloea ramigera including multisubstrate, pH, and agitation effects. Enzyme and microbial technology, 21(2), pp.74-78.
989	cytochrome c peroxidase	1.28	Zymomonas mobilis	terminal	enzyme	Balodite, E., Strazdina, I., Galinina, N., McLean, S., Rutkis, R., Poole, R.K. and Kalnenieks, U., 2014. Structure of the Zymomonas mobilis respiratory chain: oxygen affinity of electron transport and the role of cytochrome c peroxidase. Microbiology, 160(Pt 9), p.2045.
990	cytochrome c peroxidase	1.18	Zymomonas mobilis	terminal	enzyme	Balodite, E., Strazdina, I., Galinina, N., McLean, S., Rutkis, R., Poole, R.K. and Kalnenieks, U., 2014. Structure of the Zymomonas mobilis respiratory chain: oxygen affinity of electron transport and the role of cytochrome c peroxidase. Microbiology, 160(Pt 9), p.2045.
991	cytochrome c peroxidase	0.38	Zymomonas mobilis	terminal	enzyme	Balodite, E., Strazdina, I., Galinina, N., McLean, S., Rutkis, R., Poole, R.K. and Kalnenieks, U., 2014. Structure of the Zymomonas mobilis respiratory chain: oxygen affinity of electron transport and the role of cytochrome c peroxidase. Microbiology, 160(Pt 9), p.2045.
585	glucose oxidase (Œ≤-d-glucose: oxygen 1-oxidoreductase, EC 1.1.3.4	200	NA	other	enzyme	Nakamura, S., Hayashi, S. and Koga, K., 1976. Effect of periodate oxidation on the structure and properties of glucose oxidase. Biochimica et Biophysica Acta (BBA)-Enzymology, 445(2), pp.294-308.
788	G8wf	52	NA	other	enzyme	Arroyo Manez, P., Lu, C., Boechi, L., Mart√≠, M.A., Shepherd, M., Wilson, J.L., Poole, R.K., Luque, F.J., Yeh, S.R. and Estrin, D.A., 2011. Role of the distal hydrogen-bonding network in regulating oxygen affinity in the truncated hemoglobin III from Campylobacter jejuni. Biochemistry, 50(19), pp.3946-3956.
845	commercial (Boehringer Mannheim) partially purified oxalate oxidase	480	NA	other	enzyme	Burrell, M.R., Just, V.J., Bowater, L., Fairhurst, S.A., Requena, L., Lawson, D.M. and Bornemann, S., 2007. Oxalate decarboxylase and oxalate oxidase activities can be interchanged with a specificity switch of up to 282 000 by mutating an active site lid. Biochemistry, 46(43), pp.12327-12336.
951	melilotate hydroxylase (EC 1.14.13.4)	20	NA	other	enzyme	Schopfer, L.M. and Massey, V., 1979. Kinetic and mechanistic studies on the reduction of melilotate hydroxylase by reduced pyridine nucleotides. Journal of Biological Chemistry, 254(21), pp.10634-10643.
